# Supplementary material for: Rationalizing kinetic behaviors of isolated boron sites catalyzed oxidative dehydrogenation of propane
Source: Nat Commun. 2023 Oct 16;14:6520. doi: 10.1038/s41467-023-42403-2 (PMC10579386; doi:10.1038/s41467-023-42403-2)
Supplement: Supplementary file 3 — Source Data [file 41467_2023_42403_MOESM3_ESM.xlsx]

## Sheet: Figure 1
	Intensity / arb units
Wavenumber / cm-1	323 K	373 K	423 K	473 K	523 K	573 K	623 K	673 K	723 K	773 K	823 K
3999.08	0.58073	0.58154	0.58329	0.5855	0.58662	0.58971	0.59203	0.5956	0.59937	0.60549	0.60959
3998.36	0.58028	0.58162	0.58335	0.58497	0.58594	0.58917	0.59143	0.59497	0.59929	0.6049	0.60956
3997.65	0.57996	0.58172	0.58354	0.58476	0.58549	0.589	0.59107	0.59467	0.59926	0.60437	0.60976
3996.93	0.57981	0.58179	0.58367	0.58479	0.58513	0.589	0.59087	0.59462	0.59911	0.60377	0.60997
3996.22	0.57972	0.58168	0.58349	0.58471	0.58473	0.58878	0.59075	0.59461	0.59872	0.60318	0.60996
3995.51	0.57951	0.58133	0.58295	0.58429	0.5844	0.58823	0.59066	0.59449	0.59817	0.60273	0.60966
3994.79	0.57918	0.58086	0.58221	0.58366	0.58429	0.58757	0.59053	0.59423	0.59762	0.60252	0.60908
3994.08	0.57882	0.58043	0.58144	0.58306	0.58438	0.58705	0.59032	0.59395	0.59722	0.60253	0.60832
3993.36	0.57852	0.5801	0.58076	0.58257	0.58446	0.58674	0.59007	0.59382	0.59701	0.60262	0.60759
3992.65	0.57824	0.57986	0.58024	0.58217	0.58436	0.58651	0.58985	0.5939	0.59694	0.60263	0.6071
3991.93	0.57795	0.57972	0.57989	0.5819	0.58407	0.58634	0.58971	0.59402	0.59699	0.60251	0.60695
3991.22	0.57767	0.57964	0.57959	0.58181	0.58371	0.58624	0.58963	0.59388	0.59711	0.60239	0.60696
3990.51	0.57747	0.57954	0.5793	0.58179	0.58338	0.5862	0.58951	0.59349	0.59723	0.60234	0.60695
3989.79	0.57735	0.57937	0.57914	0.58166	0.58303	0.5861	0.58923	0.59309	0.59715	0.60223	0.60689
3989.08	0.57715	0.5791	0.57917	0.58129	0.58255	0.58578	0.58878	0.59288	0.59665	0.60183	0.60679
3988.36	0.57669	0.57867	0.57918	0.58075	0.5819	0.58514	0.5883	0.5927	0.59568	0.60124	0.60657
3987.65	0.57597	0.57802	0.57886	0.58019	0.58121	0.58423	0.58782	0.59232	0.59458	0.60071	0.60609
3986.93	0.57527	0.57721	0.57811	0.57981	0.5807	0.58329	0.5873	0.59175	0.59381	0.60037	0.60538
3986.22	0.57481	0.57646	0.57717	0.57961	0.58044	0.58251	0.58667	0.59115	0.59356	0.59999	0.60462
3985.5	0.57459	0.57601	0.57648	0.57948	0.58026	0.58205	0.58597	0.59071	0.59364	0.59939	0.604
3984.79	0.57449	0.57592	0.57629	0.57931	0.58002	0.58197	0.58546	0.59043	0.5938	0.59869	0.60364
3984.08	0.57445	0.57603	0.57647	0.57909	0.57983	0.58224	0.58538	0.59017	0.59392	0.59826	0.60354
3983.36	0.57449	0.5761	0.57673	0.57886	0.57987	0.58264	0.58565	0.58974	0.59391	0.59825	0.60358
3982.65	0.5745	0.57595	0.57692	0.57859	0.58008	0.58284	0.58592	0.58908	0.59365	0.59853	0.60361
3981.93	0.57435	0.57554	0.57705	0.57834	0.58018	0.58268	0.58589	0.58841	0.59314	0.5988	0.60352
3981.22	0.57398	0.57502	0.57702	0.57816	0.57998	0.58234	0.58559	0.58808	0.59262	0.59883	0.60328
3980.5	0.57349	0.57461	0.57669	0.57803	0.57947	0.5821	0.58523	0.58823	0.59231	0.59854	0.60291
3979.79	0.57305	0.57445	0.57613	0.57785	0.57876	0.58203	0.58486	0.58862	0.59223	0.59802	0.60252
3979.08	0.57278	0.57447	0.57566	0.57764	0.5781	0.58194	0.58441	0.58878	0.59214	0.59748	0.60228
3978.36	0.5727	0.57456	0.57543	0.57746	0.5778	0.58159	0.58388	0.5884	0.59188	0.59707	0.60221
3977.65	0.57274	0.57469	0.5753	0.57728	0.57788	0.58101	0.58343	0.58762	0.59154	0.5968	0.60212
3976.93	0.57277	0.57472	0.57503	0.57692	0.57795	0.58044	0.58317	0.58686	0.59121	0.5965	0.60175
3976.22	0.57257	0.57437	0.57455	0.57639	0.57755	0.58001	0.58302	0.5865	0.59073	0.59596	0.601
3975.5	0.57212	0.57351	0.57404	0.57587	0.57676	0.57962	0.58281	0.58657	0.59002	0.59518	0.60005
3974.79	0.57163	0.57238	0.5737	0.57558	0.576	0.57915	0.58249	0.58672	0.58931	0.59444	0.59929
3974.07	0.57128	0.57146	0.57345	0.57548	0.57553	0.57861	0.58215	0.5866	0.58896	0.59403	0.59905
3973.36	0.57096	0.57103	0.57312	0.57533	0.57529	0.57815	0.58186	0.58615	0.58897	0.59391	0.59929
3972.65	0.57042	0.57098	0.57264	0.575	0.57516	0.57786	0.5816	0.58559	0.58904	0.59377	0.59964
3971.93	0.56967	0.57109	0.57218	0.57455	0.57511	0.57774	0.5814	0.58517	0.58895	0.59344	0.59966
3971.22	0.56902	0.57117	0.57179	0.57409	0.57508	0.57772	0.58133	0.58494	0.58875	0.59307	0.59928
3970.5	0.56865	0.57108	0.57131	0.57365	0.57489	0.57774	0.58128	0.58479	0.58862	0.59293	0.59877
3969.79	0.56849	0.57076	0.57064	0.57319	0.5745	0.57773	0.58104	0.58457	0.58857	0.59309	0.59847
3969.07	0.56833	0.57034	0.57001	0.57282	0.57409	0.57766	0.58053	0.58424	0.58845	0.59333	0.59844
3968.36	0.5681	0.56999	0.56973	0.57262	0.57388	0.57747	0.5799	0.5839	0.5881	0.59341	0.59853
3967.65	0.56793	0.56975	0.56983	0.57253	0.57384	0.57704	0.57942	0.58367	0.58756	0.59322	0.59847
3966.93	0.56793	0.56951	0.57008	0.57238	0.57375	0.57633	0.57914	0.58358	0.58699	0.59285	0.59814
3966.22	0.56798	0.56914	0.57025	0.57206	0.57343	0.57546	0.57892	0.58353	0.58657	0.59244	0.59767
3965.5	0.56782	0.56866	0.57027	0.57163	0.57299	0.57471	0.57867	0.58345	0.58643	0.59201	0.59733
3964.79	0.5674	0.56822	0.57024	0.57121	0.5726	0.57434	0.57848	0.5833	0.58656	0.59153	0.59721
3964.07	0.56694	0.56799	0.57013	0.57097	0.57234	0.57438	0.57848	0.58305	0.58675	0.59105	0.59707
3963.36	0.56659	0.56792	0.56984	0.57101	0.57215	0.57463	0.57859	0.58262	0.58668	0.59073	0.59672
3962.64	0.56625	0.56784	0.56926	0.57121	0.57192	0.57486	0.5786	0.58198	0.58614	0.59065	0.59621
3961.93	0.56582	0.56764	0.56858	0.57125	0.57159	0.57493	0.57845	0.58125	0.58529	0.59063	0.59576
3961.22	0.56538	0.56736	0.56806	0.57094	0.57117	0.57486	0.57823	0.58066	0.58453	0.59044	0.5954
3960.5	0.56512	0.56707	0.56782	0.5704	0.57066	0.57465	0.57803	0.58034	0.5841	0.59007	0.59498
3959.79	0.56505	0.56683	0.56773	0.5699	0.57017	0.5743	0.57786	0.58025	0.5839	0.58975	0.59449
3959.07	0.56509	0.5667	0.5677	0.56955	0.56983	0.57379	0.57773	0.5803	0.58372	0.58969	0.59415
3958.36	0.56515	0.56658	0.56773	0.56927	0.56968	0.57321	0.57761	0.58048	0.58346	0.58983	0.59415
3957.64	0.56519	0.56632	0.56776	0.56894	0.56961	0.57267	0.57743	0.5807	0.58321	0.58986	0.59439
3956.93	0.56516	0.56585	0.56765	0.56856	0.56951	0.5723	0.57707	0.5808	0.58308	0.58953	0.59452
3956.22	0.56498	0.56536	0.56732	0.56815	0.56938	0.57214	0.57647	0.58059	0.58305	0.58891	0.59424
3955.5	0.56461	0.56501	0.56683	0.56774	0.56926	0.57212	0.57571	0.58005	0.58306	0.58831	0.59359
3954.79	0.56405	0.56477	0.56626	0.56732	0.56911	0.57209	0.57492	0.57934	0.58302	0.58792	0.59282
3954.07	0.56338	0.56449	0.56564	0.56693	0.56886	0.57194	0.57424	0.57865	0.58283	0.58769	0.59222
3953.36	0.56274	0.56411	0.5651	0.56669	0.56853	0.5717	0.57388	0.57814	0.58244	0.58745	0.59191
3952.64	0.56229	0.56381	0.56487	0.56666	0.56829	0.57147	0.57399	0.57787	0.58186	0.58715	0.59177
3951.93	0.56206	0.56371	0.56495	0.56681	0.56822	0.57135	0.57444	0.57785	0.58122	0.58688	0.59165
3951.21	0.56196	0.56369	0.56506	0.56705	0.56834	0.57137	0.57495	0.578	0.58077	0.58679	0.59146
3950.5	0.562	0.56362	0.56501	0.5673	0.5686	0.57149	0.57528	0.57817	0.58072	0.58694	0.59125
3949.79	0.56221	0.56353	0.56486	0.56742	0.56887	0.5716	0.57538	0.57821	0.58102	0.58717	0.59109
3949.07	0.56243	0.56338	0.56466	0.56722	0.56886	0.5715	0.57526	0.57801	0.58135	0.58718	0.59097
3948.36	0.56221	0.56299	0.56428	0.56663	0.56831	0.57107	0.57494	0.57755	0.58142	0.58684	0.59082
3947.64	0.56135	0.56232	0.56371	0.56584	0.5673	0.57041	0.57442	0.57697	0.58119	0.58629	0.5906
3946.93	0.56012	0.56164	0.5632	0.56523	0.56622	0.5697	0.57375	0.57645	0.58084	0.58588	0.59037
3946.21	0.55913	0.56133	0.56304	0.56505	0.56554	0.56919	0.57301	0.57615	0.58055	0.58575	0.59024
3945.5	0.55894	0.56155	0.56338	0.56522	0.56543	0.56904	0.57241	0.57605	0.5804	0.58582	0.59032
3944.79	0.55956	0.56205	0.56404	0.5654	0.56567	0.56921	0.57215	0.57608	0.58039	0.58587	0.59054
3944.07	0.56033	0.56227	0.56449	0.56522	0.56583	0.56938	0.5722	0.57612	0.58035	0.58573	0.59069
3943.36	0.5604	0.56175	0.5642	0.56458	0.56562	0.56923	0.57224	0.57603	0.58008	0.58538	0.59054
3942.64	0.55954	0.56061	0.56319	0.56372	0.56511	0.56872	0.572	0.57567	0.57951	0.58493	0.59007
3941.93	0.55831	0.55942	0.56197	0.56302	0.56462	0.56811	0.57143	0.57501	0.57877	0.5845	0.58945
3941.21	0.55744	0.55863	0.56106	0.56267	0.56434	0.56767	0.57073	0.57424	0.57811	0.5841	0.58888
3940.5	0.55716	0.55839	0.56054	0.56256	0.56416	0.56735	0.57011	0.5736	0.57757	0.58367	0.58842
3939.78	0.5572	0.55854	0.56025	0.56242	0.56389	0.56693	0.56965	0.57322	0.57705	0.58315	0.58798
3939.07	0.55707	0.55879	0.55999	0.56212	0.56342	0.56628	0.56928	0.57303	0.57645	0.58259	0.58744
3938.36	0.55654	0.55883	0.55965	0.5617	0.56281	0.56552	0.56887	0.57281	0.57581	0.58199	0.58675
3937.64	0.55576	0.55852	0.55925	0.56132	0.56222	0.56495	0.56828	0.57243	0.57526	0.58138	0.58594
3936.93	0.55513	0.55794	0.55893	0.56107	0.56179	0.56477	0.56752	0.57196	0.57493	0.5808	0.58516
3936.21	0.55494	0.55736	0.55889	0.56097	0.5616	0.56495	0.56683	0.57162	0.57492	0.58039	0.58463
3935.5	0.55537	0.55702	0.55927	0.56107	0.56163	0.56533	0.56655	0.57157	0.57519	0.58029	0.58451
3934.78	0.55632	0.55699	0.55991	0.56138	0.56179	0.56577	0.56684	0.57178	0.57564	0.5805	0.58481
3934.07	0.55736	0.55707	0.56028	0.56181	0.56195	0.56619	0.56754	0.57204	0.57615	0.58081	0.5853
3933.36	0.55775	0.55694	0.55989	0.56216	0.56202	0.56655	0.56828	0.57213	0.57656	0.58098	0.58569
3932.64	0.55709	0.5565	0.55876	0.5622	0.56192	0.56673	0.56871	0.57197	0.57671	0.58086	0.58581
3931.93	0.55567	0.55594	0.55748	0.56181	0.5616	0.56663	0.56865	0.57158	0.57646	0.5805	0.58559
3931.21	0.55421	0.55544	0.5566	0.56108	0.56103	0.56617	0.5681	0.57097	0.5758	0.58	0.58507
3930.5	0.55322	0.55501	0.55614	0.56022	0.56032	0.56537	0.56723	0.57016	0.57488	0.57943	0.58433
3929.78	0.55269	0.55454	0.55581	0.55939	0.55969	0.56438	0.56633	0.56929	0.57395	0.57886	0.58356
3929.07	0.55244	0.5541	0.55548	0.55874	0.5594	0.56346	0.56568	0.56859	0.57325	0.57838	0.58301
3928.35	0.55239	0.55387	0.55533	0.55832	0.55955	0.56285	0.56542	0.5682	0.57284	0.57811	0.58282
3927.64	0.55262	0.55405	0.55556	0.55811	0.55997	0.56261	0.56551	0.56808	0.57264	0.57806	0.58291
3926.93	0.55307	0.55454	0.55602	0.55801	0.56036	0.5626	0.56576	0.5681	0.5725	0.57812	0.58309
3926.21	0.55338	0.55495	0.55625	0.55784	0.56045	0.56262	0.56596	0.56815	0.57235	0.5781	0.58319
3925.5	0.55306	0.55484	0.55591	0.5575	0.5602	0.56253	0.56601	0.56819	0.57221	0.5779	0.58316
3924.78	0.55205	0.55412	0.55515	0.55701	0.5597	0.56233	0.56591	0.56816	0.57207	0.57747	0.58304
3924.07	0.5508	0.55311	0.55442	0.55657	0.5591	0.56207	0.56567	0.56797	0.5719	0.57687	0.58285
3923.35	0.55002	0.55232	0.5541	0.55634	0.55857	0.56177	0.56527	0.56757	0.57166	0.57621	0.58262
3922.64	0.55005	0.55206	0.55417	0.55638	0.5582	0.56138	0.56475	0.56705	0.57141	0.57568	0.58236
3921.93	0.55058	0.5522	0.55433	0.55653	0.55801	0.56083	0.5642	0.56658	0.57123	0.57543	0.5821
3921.21	0.55092	0.55231	0.5543	0.55662	0.55792	0.56017	0.5638	0.56632	0.57115	0.57547	0.5818
3920.5	0.55074	0.55219	0.5542	0.5566	0.55788	0.55956	0.56365	0.56636	0.5712	0.57563	0.58142
3919.78	0.55041	0.55204	0.5544	0.55651	0.55789	0.55918	0.56367	0.56674	0.57135	0.57571	0.58099
3919.07	0.55039	0.55202	0.55493	0.55636	0.55788	0.55906	0.56365	0.56732	0.57148	0.57559	0.58059
3918.35	0.55055	0.55193	0.55522	0.55603	0.55768	0.55903	0.56341	0.5678	0.57138	0.5753	0.58033
3917.64	0.55032	0.55143	0.55471	0.55543	0.55715	0.55891	0.56296	0.56784	0.57093	0.57502	0.58025
3916.92	0.54938	0.55056	0.55351	0.55462	0.55636	0.5586	0.56245	0.56727	0.5702	0.57484	0.58026
3916.21	0.54813	0.54973	0.55222	0.55377	0.55545	0.55813	0.56194	0.56625	0.56936	0.57471	0.58014
3915.5	0.54725	0.54929	0.55129	0.55304	0.55458	0.55759	0.56138	0.56507	0.56858	0.57446	0.57976
3914.78	0.54716	0.54919	0.55075	0.55251	0.5538	0.55709	0.56075	0.56402	0.56793	0.574	0.57917
3914.07	0.54763	0.54916	0.55043	0.55218	0.5532	0.55671	0.5601	0.56321	0.56743	0.57335	0.57853
3913.35	0.54818	0.54898	0.55022	0.55199	0.55285	0.55645	0.55949	0.56259	0.56704	0.57262	0.578
3912.64	0.54839	0.54868	0.55008	0.55186	0.55274	0.55626	0.55898	0.56209	0.56669	0.57187	0.57759
3911.92	0.54819	0.54835	0.54998	0.55168	0.55279	0.556	0.55857	0.56168	0.56631	0.57115	0.57724
3911.21	0.54768	0.54806	0.54984	0.55145	0.55288	0.55562	0.55824	0.56139	0.56588	0.57049	0.57687
3910.5	0.547	0.54782	0.54964	0.55122	0.55291	0.55514	0.55797	0.56121	0.56547	0.57	0.57646
3909.78	0.54625	0.54757	0.5494	0.55105	0.55286	0.5547	0.55778	0.56116	0.56518	0.56979	0.57606
3909.07	0.54558	0.54731	0.54921	0.55098	0.55278	0.55447	0.55772	0.5612	0.56506	0.56993	0.57576
3908.35	0.54517	0.54709	0.54918	0.55101	0.55274	0.55461	0.55792	0.56131	0.56505	0.57034	0.57567
3907.64	0.54517	0.54704	0.54939	0.55115	0.55282	0.55511	0.55843	0.56147	0.5651	0.57086	0.57582
3906.92	0.54558	0.54729	0.54981	0.55137	0.55305	0.55584	0.55915	0.56167	0.56515	0.57134	0.57615
3906.21	0.5461	0.54785	0.55027	0.55161	0.55342	0.55656	0.55989	0.56185	0.56522	0.57166	0.57659
3905.49	0.54627	0.54849	0.55049	0.55189	0.55383	0.55707	0.5605	0.562	0.5654	0.57185	0.57706
3904.78	0.54582	0.54894	0.55038	0.55227	0.55417	0.55735	0.56086	0.56214	0.56578	0.57208	0.57751
3904.07	0.54497	0.549	0.55009	0.55279	0.55436	0.55746	0.56096	0.56229	0.56635	0.57242	0.57787
3903.35	0.54408	0.54867	0.54973	0.55328	0.55435	0.55742	0.56074	0.56238	0.56693	0.57275	0.57803
3902.64	0.5434	0.54805	0.54937	0.5535	0.55412	0.55721	0.56023	0.56232	0.5672	0.57284	0.57795
3901.92	0.54312	0.54725	0.54913	0.55328	0.55371	0.55685	0.55954	0.5621	0.56697	0.57251	0.57765
3901.21	0.54328	0.54638	0.54907	0.55262	0.55314	0.55637	0.5588	0.56176	0.56628	0.57179	0.57719
3900.49	0.54351	0.54545	0.54886	0.55163	0.55238	0.55576	0.55805	0.56137	0.56535	0.5708	0.57658
3899.78	0.54324	0.54446	0.5481	0.55052	0.55146	0.55497	0.55724	0.56089	0.56445	0.56973	0.57584
3899.07	0.54235	0.54348	0.54686	0.5495	0.55049	0.55402	0.55638	0.56033	0.56374	0.56876	0.57503
3898.35	0.54126	0.54266	0.54564	0.54871	0.54961	0.553	0.55551	0.55965	0.56321	0.568	0.57417
3897.64	0.54053	0.54215	0.54485	0.54816	0.54893	0.55204	0.55474	0.55889	0.56271	0.56747	0.57325
3896.92	0.5404	0.54201	0.54458	0.54779	0.54851	0.55125	0.55417	0.55817	0.5622	0.56716	0.57232
3896.21	0.5407	0.54218	0.54471	0.54758	0.54837	0.55074	0.55385	0.55763	0.56175	0.56703	0.57156
3895.49	0.54111	0.54249	0.54509	0.54757	0.54845	0.5506	0.55376	0.55734	0.56145	0.56701	0.57113
3894.78	0.54149	0.5428	0.54567	0.54774	0.54868	0.55079	0.5538	0.55726	0.56132	0.56699	0.57112
3894.06	0.542	0.54303	0.54636	0.54796	0.54893	0.55115	0.55382	0.55727	0.5613	0.56687	0.57144
3893.35	0.54268	0.54316	0.54685	0.54802	0.54907	0.55147	0.5537	0.55723	0.56125	0.5666	0.57187
3892.64	0.54318	0.54312	0.54658	0.54771	0.54893	0.55153	0.55343	0.55705	0.56108	0.56621	0.57213
3891.92	0.54288	0.54284	0.54531	0.54705	0.54843	0.55127	0.55308	0.55675	0.56076	0.56574	0.57205
3891.21	0.54161	0.54233	0.54348	0.5463	0.54769	0.55075	0.55275	0.55642	0.56037	0.56528	0.5716
3890.49	0.53983	0.54177	0.54197	0.54573	0.54696	0.55012	0.55244	0.55614	0.55999	0.56486	0.57089
3889.78	0.53841	0.54137	0.54143	0.54551	0.54649	0.54951	0.55214	0.55589	0.55963	0.56446	0.57014
3889.06	0.53807	0.5413	0.54192	0.54559	0.54637	0.54903	0.55184	0.55566	0.55928	0.5641	0.56958
3888.35	0.53897	0.54154	0.543	0.54583	0.5465	0.54869	0.55159	0.55542	0.55894	0.56385	0.56927
3887.64	0.54046	0.54185	0.54388	0.54598	0.54664	0.54843	0.55139	0.55516	0.55867	0.56376	0.56918
3886.92	0.54136	0.54192	0.54385	0.54586	0.54663	0.54814	0.55122	0.55489	0.55851	0.56381	0.56915
3886.21	0.54078	0.54153	0.5428	0.54545	0.54643	0.54787	0.55109	0.55467	0.55856	0.56393	0.56908
3885.49	0.53883	0.54072	0.54143	0.54494	0.54616	0.54776	0.55107	0.55454	0.55882	0.56404	0.5689
3884.78	0.53655	0.53976	0.54063	0.54456	0.54588	0.5479	0.55112	0.55451	0.55919	0.56406	0.56861
3884.06	0.53508	0.53906	0.54078	0.54445	0.54557	0.54825	0.55118	0.55448	0.5595	0.56395	0.56826
3883.35	0.535	0.53888	0.54166	0.54456	0.54524	0.54865	0.55114	0.55442	0.55963	0.56374	0.56795
3882.63	0.53608	0.53925	0.54268	0.54469	0.54494	0.54892	0.55095	0.55429	0.55952	0.56348	0.56777
3881.92	0.53738	0.53987	0.54312	0.54455	0.54468	0.54889	0.55059	0.55405	0.55915	0.56318	0.56772
3881.21	0.53785	0.54024	0.54253	0.544	0.54442	0.54848	0.5501	0.55363	0.55853	0.56279	0.56769
3880.49	0.53707	0.54004	0.5411	0.54315	0.54409	0.54775	0.54957	0.55305	0.55776	0.56229	0.56756
3879.78	0.53552	0.53928	0.53959	0.5423	0.54369	0.54687	0.54907	0.55243	0.55703	0.56172	0.56724
3879.06	0.53412	0.53827	0.5387	0.5417	0.54328	0.54607	0.54864	0.55187	0.55646	0.56119	0.56676
3878.35	0.53356	0.53744	0.5386	0.54145	0.54294	0.54549	0.54829	0.55147	0.55612	0.56076	0.56621
3877.63	0.53399	0.537	0.53907	0.54153	0.54277	0.5452	0.54804	0.55128	0.55594	0.56047	0.56571
3876.92	0.5351	0.53693	0.53974	0.54182	0.54277	0.54513	0.54791	0.55127	0.55578	0.56027	0.56535
3876.21	0.53629	0.53701	0.54016	0.54215	0.54286	0.54515	0.5479	0.55133	0.55552	0.5601	0.56513
3875.49	0.53681	0.537	0.53993	0.54231	0.54291	0.54514	0.54796	0.55136	0.55516	0.55999	0.56502
3874.78	0.53622	0.53673	0.53908	0.54224	0.54283	0.5451	0.54806	0.55138	0.55489	0.56	0.56498
3874.06	0.53481	0.53618	0.53822	0.54202	0.54268	0.54508	0.54822	0.55148	0.55488	0.56019	0.56494
3873.35	0.53355	0.53559	0.53809	0.54181	0.54251	0.54513	0.54841	0.55165	0.5551	0.56048	0.56484
3872.63	0.5334	0.53531	0.53887	0.54167	0.54231	0.5452	0.54853	0.55171	0.55535	0.56067	0.5646
3871.92	0.53441	0.5355	0.53991	0.5415	0.542	0.54515	0.54847	0.55145	0.55541	0.56062	0.56427
3871.2	0.53552	0.53595	0.54017	0.54117	0.54152	0.54489	0.54819	0.55079	0.55517	0.56032	0.56395
3870.49	0.53536	0.53617	0.53916	0.54066	0.54093	0.54444	0.54779	0.54995	0.55472	0.5599	0.56378
3869.78	0.53347	0.5358	0.53737	0.54016	0.5404	0.54398	0.54741	0.54923	0.55427	0.55952	0.5638
3869.06	0.53082	0.53492	0.53591	0.53985	0.5401	0.54369	0.54713	0.54886	0.55399	0.55921	0.56391
3868.35	0.52901	0.53397	0.53549	0.53976	0.54006	0.54354	0.54692	0.54881	0.55388	0.55894	0.56396
3867.63	0.52897	0.5333	0.53593	0.53975	0.5401	0.54345	0.54674	0.54887	0.5538	0.55862	0.56382
3866.92	0.53034	0.53297	0.5365	0.53958	0.54003	0.54332	0.54655	0.54883	0.55359	0.55826	0.56347
3866.2	0.53183	0.53274	0.53668	0.53916	0.53971	0.54313	0.54634	0.54861	0.55321	0.55791	0.56297
3865.49	0.53224	0.53234	0.53639	0.53857	0.53919	0.54292	0.54608	0.54823	0.55272	0.5576	0.56245
3864.78	0.53136	0.53169	0.53583	0.53796	0.53864	0.5427	0.54575	0.54778	0.55217	0.55734	0.56197
3864.06	0.52998	0.53099	0.5352	0.53736	0.53813	0.54239	0.54533	0.54731	0.55159	0.55708	0.56152
3863.35	0.52894	0.53055	0.53462	0.53669	0.53759	0.54188	0.54479	0.54689	0.55098	0.55677	0.56106
3862.63	0.52844	0.53046	0.53408	0.53592	0.53695	0.54122	0.54417	0.54654	0.55043	0.55644	0.56063
3861.92	0.52827	0.53061	0.53361	0.53518	0.5363	0.54053	0.54357	0.54632	0.5501	0.55615	0.56032
3861.2	0.52822	0.53077	0.53328	0.53469	0.53582	0.53997	0.54309	0.54619	0.55003	0.55593	0.56017
3860.49	0.52829	0.53083	0.5331	0.53458	0.53567	0.5396	0.54279	0.54607	0.55011	0.55571	0.56016
3859.77	0.52853	0.53083	0.53309	0.53477	0.53585	0.53942	0.54263	0.54588	0.55016	0.55547	0.56024
3859.06	0.52881	0.53086	0.53322	0.53513	0.53625	0.53942	0.54257	0.54566	0.55012	0.55528	0.5604
3858.35	0.52896	0.53102	0.53352	0.53557	0.53676	0.53967	0.54258	0.54547	0.55001	0.55525	0.56063
3857.63	0.52919	0.53136	0.53404	0.53608	0.53732	0.54015	0.54264	0.54537	0.5499	0.55545	0.5609
3856.92	0.53016	0.53197	0.53472	0.53665	0.53785	0.54079	0.54274	0.54528	0.54982	0.55583	0.56109
3856.2	0.5322	0.53284	0.53536	0.53713	0.53822	0.54138	0.54282	0.54504	0.54968	0.55621	0.56108
3855.49	0.53454	0.53365	0.53557	0.53722	0.53831	0.5417	0.54286	0.5446	0.54945	0.55635	0.56084
3854.77	0.53554	0.5338	0.53505	0.53677	0.53803	0.54158	0.54284	0.54407	0.54915	0.55616	0.56045
3854.06	0.53402	0.53283	0.53376	0.53583	0.53744	0.541	0.54277	0.54369	0.54887	0.55567	0.55995
3853.35	0.53021	0.5308	0.53203	0.53464	0.53657	0.54009	0.54257	0.54354	0.54861	0.555	0.55933
3852.63	0.52567	0.52841	0.53031	0.53351	0.53553	0.53903	0.54217	0.54352	0.5483	0.55423	0.55858
3851.92	0.5221	0.52648	0.52898	0.53263	0.53449	0.53807	0.54162	0.54347	0.54794	0.55346	0.55784
3851.2	0.52042	0.5254	0.52821	0.53205	0.53369	0.53737	0.54103	0.54336	0.54759	0.55279	0.55727
3850.49	0.52047	0.52507	0.5279	0.53164	0.53321	0.53691	0.54043	0.54315	0.54727	0.5522	0.55691
3849.77	0.52147	0.52519	0.52785	0.53126	0.53299	0.53655	0.53982	0.54284	0.54692	0.55165	0.55669
3849.06	0.52266	0.52547	0.52793	0.53084	0.53288	0.53618	0.53921	0.54242	0.54648	0.55113	0.55657
3848.34	0.52358	0.52573	0.52807	0.53048	0.53276	0.53576	0.53867	0.54194	0.54594	0.55068	0.55647
3847.63	0.52413	0.52592	0.52826	0.5303	0.53256	0.53531	0.53825	0.54147	0.54535	0.55034	0.55634
3846.92	0.52447	0.52607	0.52847	0.53037	0.5323	0.53491	0.53791	0.54106	0.54478	0.55014	0.55615
3846.2	0.52475	0.52621	0.52862	0.53064	0.53206	0.53461	0.53758	0.54075	0.54433	0.55004	0.55589
3845.49	0.52489	0.52632	0.52863	0.53097	0.53188	0.53444	0.53722	0.54049	0.54404	0.54999	0.55561
3844.77	0.52457	0.52629	0.52847	0.53125	0.53178	0.53437	0.53689	0.54029	0.54389	0.54993	0.55535
3844.06	0.5237	0.52606	0.5282	0.53147	0.53173	0.53438	0.53669	0.54016	0.54387	0.54987	0.55515
3843.34	0.52259	0.52569	0.52795	0.53168	0.5317	0.53444	0.53673	0.54012	0.54393	0.54981	0.55503
3842.63	0.52172	0.52532	0.52774	0.53186	0.53166	0.53452	0.53697	0.54015	0.54401	0.54972	0.55495
3841.91	0.5213	0.52504	0.52751	0.53192	0.5316	0.53462	0.53726	0.54018	0.54408	0.54957	0.55488
3841.2	0.52132	0.5248	0.52723	0.53176	0.53152	0.53472	0.53746	0.5402	0.54412	0.54939	0.5548
3840.49	0.52169	0.52454	0.52689	0.53136	0.53135	0.53478	0.53741	0.54016	0.54409	0.54918	0.55466
3839.77	0.52217	0.52415	0.52639	0.53072	0.53095	0.53462	0.53703	0.5399	0.54389	0.5489	0.55436
3839.06	0.52222	0.52353	0.52562	0.52981	0.53023	0.53409	0.53631	0.5393	0.54342	0.54847	0.55381
3838.34	0.52136	0.52264	0.52465	0.52873	0.52934	0.53323	0.53546	0.53843	0.54276	0.5479	0.55309
3837.63	0.51982	0.52159	0.52373	0.5277	0.5286	0.5323	0.53477	0.53753	0.54211	0.54731	0.55237
3836.91	0.51835	0.52064	0.5231	0.52686	0.52817	0.53157	0.53438	0.53681	0.54161	0.54682	0.55176
3836.2	0.51744	0.52001	0.52272	0.52623	0.528	0.53113	0.53417	0.5363	0.54126	0.54647	0.55128
3835.49	0.51706	0.51975	0.52249	0.52578	0.52795	0.53093	0.53402	0.53597	0.54108	0.5463	0.55092
3834.77	0.5171	0.51977	0.52239	0.52552	0.52793	0.53091	0.53387	0.53584	0.54109	0.54634	0.5507
3834.06	0.51757	0.51994	0.52239	0.52538	0.52787	0.53091	0.53368	0.53589	0.54122	0.54651	0.55058
3833.34	0.51834	0.52014	0.52241	0.52527	0.52765	0.53074	0.53339	0.53599	0.54127	0.54657	0.55048
3832.63	0.5189	0.52031	0.52235	0.5251	0.5272	0.53028	0.53302	0.53602	0.5411	0.54637	0.55039
3831.91	0.51881	0.52037	0.52225	0.52488	0.52664	0.52962	0.53264	0.53595	0.54071	0.54595	0.55036
3831.2	0.51809	0.52031	0.52221	0.52471	0.52614	0.52897	0.53239	0.53583	0.54025	0.54544	0.5504
3830.48	0.51728	0.52016	0.52227	0.52463	0.52583	0.52853	0.53228	0.53568	0.53985	0.54498	0.55041
3829.77	0.51697	0.51999	0.52231	0.52461	0.52573	0.52832	0.53228	0.53546	0.53953	0.54461	0.55032
3829.06	0.51727	0.51983	0.5222	0.52458	0.52578	0.52826	0.53229	0.53518	0.53929	0.54435	0.55013
3828.34	0.51772	0.51962	0.52189	0.52445	0.52587	0.52827	0.53225	0.53487	0.53908	0.54417	0.54993
3827.63	0.51772	0.51927	0.52146	0.5242	0.52586	0.52829	0.53215	0.53463	0.53887	0.54403	0.5498
3826.91	0.51698	0.51877	0.52109	0.52389	0.52572	0.52832	0.53197	0.53458	0.53868	0.54389	0.54973
3826.2	0.51582	0.51826	0.52093	0.52363	0.5255	0.52842	0.53178	0.53475	0.53851	0.54377	0.54965
3825.48	0.51486	0.51792	0.52104	0.5235	0.52532	0.52859	0.53158	0.53507	0.53835	0.5437	0.54954
3824.77	0.5147	0.5179	0.52136	0.5235	0.52528	0.52873	0.53134	0.53534	0.53816	0.54366	0.54935
3824.06	0.51556	0.51816	0.52175	0.52352	0.52536	0.52869	0.53099	0.53537	0.53785	0.54353	0.54906
3823.34	0.517	0.51849	0.52193	0.5234	0.5254	0.52833	0.53044	0.53499	0.53737	0.54319	0.54862
3822.63	0.51791	0.51852	0.52164	0.523	0.5252	0.52763	0.52971	0.53423	0.53676	0.54262	0.54801
3821.91	0.51716	0.51793	0.52075	0.52232	0.52463	0.52674	0.52895	0.5333	0.53621	0.54195	0.54735
3821.2	0.51454	0.51669	0.51953	0.52155	0.52384	0.52595	0.52839	0.53253	0.53592	0.5414	0.54677
3820.48	0.51118	0.51515	0.51848	0.52098	0.5231	0.52551	0.52819	0.53216	0.53596	0.54112	0.54635
3819.77	0.50886	0.51388	0.51796	0.52077	0.52266	0.52549	0.52826	0.5321	0.53617	0.54109	0.54604
3819.05	0.50876	0.51332	0.51793	0.52082	0.52249	0.52572	0.52839	0.53208	0.53629	0.54119	0.5458
3818.34	0.51072	0.51349	0.51802	0.52085	0.52235	0.5259	0.52833	0.53184	0.53611	0.54126	0.54555
3817.63	0.51338	0.51403	0.51779	0.5206	0.52197	0.52581	0.52796	0.5313	0.53563	0.54119	0.54527
3816.91	0.51495	0.51441	0.51711	0.52001	0.52131	0.52538	0.52738	0.53062	0.53498	0.54098	0.54495
3816.2	0.51449	0.51427	0.5162	0.51929	0.52057	0.5248	0.52682	0.53006	0.53442	0.54075	0.54467
3815.48	0.51256	0.51366	0.51547	0.51874	0.52004	0.52429	0.52647	0.52982	0.53413	0.54058	0.54449
3814.77	0.51058	0.51292	0.51513	0.51848	0.51982	0.52391	0.52632	0.52986	0.53406	0.54043	0.54436
3814.05	0.50958	0.51245	0.51514	0.5184	0.51982	0.52362	0.52622	0.53003	0.53405	0.5402	0.5442
3813.34	0.50966	0.51236	0.51534	0.51835	0.51984	0.52334	0.52609	0.53018	0.53397	0.53985	0.54398
3812.63	0.51027	0.51256	0.51559	0.51825	0.5198	0.5231	0.52592	0.53017	0.53378	0.53943	0.54375
3811.91	0.5108	0.51282	0.51579	0.51812	0.51969	0.52291	0.5258	0.52998	0.53357	0.53901	0.54353
3811.2	0.51107	0.51302	0.51589	0.51807	0.51961	0.52279	0.52573	0.52962	0.53339	0.53865	0.54332
3810.48	0.51133	0.51314	0.51588	0.51812	0.51961	0.52271	0.52572	0.52919	0.53325	0.5384	0.54308
3809.77	0.51194	0.51321	0.51571	0.5182	0.51965	0.52258	0.52571	0.52872	0.53309	0.53824	0.54276
3809.05	0.51286	0.51325	0.5153	0.51809	0.51953	0.52226	0.52562	0.5282	0.53277	0.53814	0.54236
3808.34	0.5134	0.51317	0.51453	0.51763	0.51909	0.52167	0.5254	0.52762	0.53228	0.53802	0.54196
3807.62	0.5127	0.51279	0.51351	0.51689	0.51836	0.52093	0.52509	0.52709	0.53178	0.53789	0.5417
3806.91	0.5106	0.51203	0.51257	0.51617	0.51762	0.52029	0.52482	0.5268	0.53146	0.53782	0.54172
3806.2	0.50801	0.511	0.5121	0.51577	0.5172	0.52	0.52464	0.5268	0.5314	0.53785	0.54203
3805.48	0.50618	0.51004	0.51224	0.51574	0.51717	0.52009	0.5245	0.52695	0.53147	0.53792	0.5424
3804.77	0.5059	0.50948	0.5128	0.51594	0.51734	0.52037	0.52431	0.527	0.5315	0.53791	0.5426
3804.05	0.50706	0.50945	0.51342	0.51612	0.51743	0.52062	0.52402	0.5268	0.53137	0.53773	0.54247
3803.34	0.5087	0.50976	0.51368	0.51604	0.51719	0.52062	0.52361	0.52632	0.53106	0.53739	0.54206
3802.62	0.50952	0.50999	0.51331	0.5156	0.51658	0.5203	0.52311	0.52568	0.53062	0.53693	0.54147
3801.91	0.50866	0.50983	0.5124	0.51491	0.51587	0.5198	0.52262	0.52518	0.53017	0.5365	0.54092
3801.2	0.50643	0.50921	0.5114	0.5143	0.51542	0.51933	0.52229	0.52509	0.52988	0.53624	0.54058
3800.48	0.50408	0.50839	0.51081	0.51401	0.51543	0.51909	0.52218	0.52547	0.52983	0.53613	0.54048
3799.77	0.50284	0.50774	0.51072	0.51403	0.51578	0.51904	0.5222	0.526	0.52987	0.53602	0.54052
3799.05	0.5031	0.50748	0.51091	0.51412	0.51611	0.51907	0.52214	0.52631	0.52985	0.53581	0.54054
3798.34	0.50431	0.50759	0.51102	0.51404	0.51617	0.51902	0.5219	0.52621	0.52966	0.53549	0.54043
3797.62	0.50544	0.50785	0.51084	0.51372	0.51587	0.51882	0.52147	0.52579	0.52937	0.53509	0.54021
3796.91	0.50575	0.50801	0.5104	0.51327	0.51531	0.51849	0.52095	0.52526	0.52908	0.53469	0.53992
3796.19	0.50524	0.508	0.50991	0.51286	0.51468	0.51816	0.5205	0.52484	0.5289	0.53438	0.53966
3795.48	0.50452	0.50789	0.50957	0.51262	0.51417	0.51791	0.5202	0.52459	0.52882	0.53421	0.53947
3794.77	0.50418	0.5078	0.50943	0.51253	0.51385	0.51776	0.52005	0.52446	0.52876	0.53416	0.53932
3794.05	0.50437	0.50775	0.50939	0.5125	0.51367	0.51765	0.51998	0.52435	0.52862	0.53414	0.53915
3793.34	0.50486	0.50773	0.50934	0.51242	0.51353	0.51749	0.51995	0.52423	0.52835	0.53404	0.53892
3792.62	0.50533	0.50768	0.50924	0.51228	0.51333	0.51725	0.51994	0.52413	0.52799	0.53379	0.53861
3791.91	0.50559	0.50761	0.5091	0.51212	0.51305	0.51696	0.51997	0.52406	0.52763	0.53342	0.53824
3791.19	0.5056	0.50753	0.50896	0.51197	0.51277	0.51667	0.52006	0.52399	0.52738	0.53302	0.53789
3790.48	0.50542	0.50744	0.50885	0.51187	0.51259	0.51644	0.52015	0.52386	0.52729	0.53269	0.53769
3789.77	0.50513	0.50733	0.50878	0.5118	0.51256	0.51631	0.52017	0.52368	0.52736	0.5325	0.53768
3789.05	0.50483	0.50717	0.50875	0.51172	0.51266	0.51626	0.52007	0.52347	0.5275	0.53243	0.53781
3788.34	0.50463	0.50698	0.50872	0.51159	0.51277	0.51628	0.51987	0.52326	0.52765	0.53247	0.53793
3787.62	0.50455	0.50681	0.50866	0.51135	0.51282	0.51634	0.51962	0.52307	0.52774	0.53256	0.53788
3786.91	0.50451	0.50668	0.50853	0.51103	0.51274	0.51638	0.51935	0.52287	0.52774	0.53262	0.53763
3786.19	0.50433	0.50656	0.50834	0.51067	0.51254	0.51637	0.51908	0.52264	0.52762	0.53261	0.53726
3785.48	0.50384	0.50643	0.5081	0.51033	0.51227	0.5163	0.51883	0.52238	0.52742	0.53253	0.5369
3784.76	0.50308	0.50623	0.50789	0.51004	0.51201	0.51622	0.51867	0.52216	0.52719	0.53241	0.53666
3784.05	0.50227	0.50596	0.50778	0.50984	0.5118	0.51613	0.51864	0.52209	0.52697	0.53232	0.53654
3783.34	0.5017	0.50564	0.50781	0.50975	0.51166	0.51602	0.51872	0.52215	0.52676	0.53225	0.53648
3782.62	0.50159	0.50537	0.50796	0.50977	0.51155	0.51587	0.51879	0.52221	0.52651	0.53211	0.53641
3781.91	0.50192	0.50519	0.50807	0.50985	0.5114	0.51564	0.51874	0.5221	0.52614	0.53184	0.53624
3781.19	0.50237	0.50507	0.50792	0.50987	0.51113	0.51526	0.51842	0.52171	0.52565	0.53142	0.53594
3780.48	0.50247	0.50491	0.50742	0.50971	0.51074	0.5147	0.51782	0.52115	0.5251	0.5309	0.53557
3779.76	0.50196	0.5046	0.50669	0.50942	0.51032	0.51402	0.51707	0.52066	0.52462	0.5304	0.53523
3779.05	0.50103	0.50416	0.506	0.50913	0.51	0.51337	0.51645	0.52047	0.52438	0.53004	0.53503
3778.34	0.50021	0.50369	0.50558	0.50895	0.50989	0.5129	0.51613	0.52063	0.52443	0.52986	0.53498
3777.62	0.49992	0.50337	0.50544	0.5089	0.50994	0.51267	0.51617	0.52096	0.52469	0.52984	0.53501
3776.91	0.50019	0.5033	0.50549	0.5089	0.51007	0.5127	0.51647	0.52127	0.52504	0.52992	0.53506
3776.19	0.50077	0.50347	0.50563	0.50892	0.51022	0.51292	0.51686	0.52143	0.52534	0.53003	0.53509
3775.48	0.50132	0.50377	0.50585	0.50893	0.51035	0.51327	0.51722	0.52141	0.52554	0.5301	0.53509
3774.76	0.50164	0.5041	0.50614	0.50898	0.51049	0.51362	0.51747	0.52127	0.52565	0.53011	0.53504
3774.05	0.50177	0.50438	0.50649	0.50908	0.51064	0.51389	0.51765	0.52107	0.52569	0.5301	0.53492
3773.33	0.50193	0.50457	0.50679	0.50925	0.5108	0.51407	0.51776	0.52088	0.52568	0.53011	0.53475
3772.62	0.50229	0.50465	0.50695	0.50944	0.51092	0.51418	0.51781	0.5207	0.52557	0.53014	0.53456
3771.91	0.50276	0.50461	0.50684	0.50953	0.51093	0.51422	0.51774	0.5205	0.52532	0.53017	0.53438
3771.19	0.50291	0.50443	0.50645	0.50943	0.51079	0.51418	0.51755	0.52024	0.52492	0.53017	0.53421
3770.48	0.5023	0.50408	0.50594	0.50916	0.51056	0.5141	0.51728	0.52	0.52453	0.53019	0.53411
3769.76	0.50101	0.50357	0.50558	0.50891	0.51038	0.51408	0.51705	0.51987	0.52431	0.53031	0.53419
3769.05	0.49972	0.50304	0.50559	0.50885	0.51036	0.51418	0.51697	0.51994	0.52428	0.53052	0.53447
3768.33	0.49917	0.50269	0.50591	0.50895	0.51049	0.51436	0.51703	0.52017	0.5243	0.53071	0.53486
3767.62	0.49949	0.50264	0.50627	0.50904	0.51062	0.51447	0.51718	0.52045	0.5242	0.53076	0.5352
3766.91	0.50013	0.50284	0.50641	0.50897	0.51064	0.51443	0.5173	0.52071	0.52395	0.53067	0.53538
3766.19	0.50044	0.50307	0.50628	0.50877	0.51051	0.51422	0.51735	0.52095	0.52369	0.53053	0.53541
3765.48	0.50018	0.50317	0.50606	0.50861	0.5103	0.51389	0.51732	0.52117	0.52358	0.53044	0.53534
3764.76	0.4997	0.50314	0.50596	0.50865	0.51013	0.51356	0.51727	0.52135	0.52369	0.53043	0.53522
3764.05	0.49949	0.50314	0.50611	0.50892	0.51009	0.51334	0.51726	0.52141	0.52398	0.53048	0.5351
3763.33	0.49985	0.50332	0.50646	0.50933	0.51027	0.51334	0.51733	0.52131	0.52436	0.53055	0.535
3762.62	0.5008	0.50372	0.50689	0.50975	0.51065	0.51359	0.51748	0.52109	0.52471	0.53065	0.53496
3761.9	0.50208	0.50426	0.50722	0.51009	0.51114	0.51401	0.51764	0.52087	0.52498	0.53074	0.53496
3761.19	0.50315	0.50476	0.5073	0.51028	0.51161	0.5145	0.5178	0.52076	0.52514	0.53083	0.53499
3760.48	0.50347	0.50508	0.50717	0.51038	0.51202	0.51498	0.51799	0.52091	0.52527	0.53099	0.53504
3759.76	0.503	0.50518	0.50704	0.51051	0.51239	0.51547	0.51826	0.52136	0.52545	0.53128	0.53515
3759.05	0.5023	0.50517	0.50712	0.51076	0.51281	0.51595	0.51861	0.52199	0.52572	0.53168	0.53535
3758.33	0.50196	0.50522	0.50747	0.5111	0.51326	0.51637	0.51896	0.52257	0.52603	0.53209	0.53562
3757.62	0.50208	0.50545	0.508	0.5115	0.51367	0.51669	0.5193	0.52294	0.52638	0.53245	0.53595
3756.9	0.50241	0.50584	0.50867	0.51196	0.51405	0.51699	0.5197	0.52318	0.52684	0.53282	0.5364
3756.19	0.50282	0.50636	0.50951	0.51259	0.51452	0.51736	0.52025	0.52347	0.52746	0.53331	0.53699
3755.48	0.50359	0.50708	0.51055	0.5134	0.51519	0.51786	0.52092	0.52391	0.52815	0.5339	0.53768
3754.76	0.50505	0.50815	0.51169	0.51429	0.51605	0.51845	0.52161	0.52446	0.52876	0.53449	0.53835
3754.05	0.50706	0.50961	0.51282	0.5151	0.51699	0.51909	0.52218	0.52493	0.52922	0.53494	0.53889
3753.33	0.50894	0.51128	0.51385	0.5158	0.51788	0.51979	0.5226	0.52525	0.52964	0.53526	0.53927
3752.62	0.51021	0.51286	0.51487	0.51654	0.51867	0.52061	0.52298	0.52553	0.53022	0.53559	0.53961
3751.9	0.51136	0.51423	0.51599	0.51752	0.51936	0.52159	0.5235	0.5259	0.53098	0.53604	0.54004
3751.19	0.5133	0.51561	0.51731	0.51879	0.51997	0.5226	0.52423	0.52642	0.53175	0.53658	0.5406
3750.47	0.51639	0.51741	0.51893	0.52031	0.52065	0.52354	0.52523	0.52712	0.53239	0.53712	0.5413
3749.76	0.5203	0.52	0.52116	0.52215	0.52174	0.52455	0.5266	0.52812	0.53306	0.53776	0.54219
3749.05	0.52489	0.52348	0.5244	0.52452	0.52365	0.5259	0.52836	0.52955	0.53406	0.53867	0.54328
3748.33	0.53073	0.52795	0.52875	0.5275	0.52647	0.52773	0.53039	0.53135	0.53546	0.53988	0.54442
3747.62	0.5389	0.53367	0.53407	0.53105	0.52994	0.52999	0.53246	0.53331	0.53712	0.54122	0.54546
3746.9	0.54997	0.5411	0.5402	0.53522	0.53386	0.53266	0.53459	0.53527	0.53889	0.54262	0.54644
3746.19	0.56318	0.55053	0.54728	0.54035	0.53839	0.53602	0.53708	0.53737	0.5409	0.54428	0.54765
3745.47	0.57639	0.56169	0.55561	0.54691	0.54402	0.54053	0.54044	0.54004	0.54351	0.54658	0.54952
3744.76	0.58736	0.5735	0.56527	0.5551	0.5511	0.54649	0.54506	0.54373	0.547	0.54975	0.55225
3744.05	0.59529	0.58444	0.57559	0.5644	0.55931	0.55359	0.55075	0.54843	0.5512	0.55358	0.55559
3743.33	0.60124	0.5935	0.58534	0.57371	0.56773	0.56101	0.55686	0.55365	0.55559	0.55743	0.55897
3742.62	0.60671	0.60075	0.59368	0.58219	0.57564	0.56812	0.56282	0.55887	0.55982	0.56088	0.56212
3741.9	0.61251	0.60694	0.60069	0.5897	0.58298	0.57484	0.56855	0.56407	0.56399	0.56411	0.56526
3741.19	0.61864	0.6127	0.60696	0.59652	0.59004	0.58146	0.5743	0.56951	0.56843	0.56759	0.56875
3740.47	0.62473	0.61828	0.61302	0.60296	0.59701	0.58817	0.58028	0.57542	0.57334	0.57166	0.57274
3739.76	0.6305	0.62374	0.61907	0.60921	0.60388	0.59494	0.58654	0.58181	0.57871	0.5764	0.57716
3739.04	0.63591	0.62913	0.62507	0.61542	0.61055	0.6017	0.59307	0.58853	0.5845	0.58171	0.58198
3738.33	0.64092	0.63448	0.63101	0.62174	0.61705	0.60845	0.59991	0.59546	0.59074	0.58754	0.58731
3737.62	0.6454	0.63979	0.6369	0.62826	0.62345	0.61531	0.60712	0.60252	0.59754	0.59388	0.59337
3736.9	0.64909	0.64488	0.64268	0.63494	0.62981	0.62232	0.61466	0.60965	0.60488	0.60069	0.60022
3736.19	0.65182	0.64955	0.64809	0.64152	0.63602	0.62928	0.62229	0.61673	0.61246	0.60783	0.60762
3735.47	0.65382	0.65356	0.65279	0.64755	0.64184	0.63577	0.62955	0.6235	0.61975	0.61495	0.61503
3734.76	0.6558	0.6569	0.65655	0.65253	0.6469	0.64131	0.63593	0.62962	0.62618	0.62155	0.62181
3734.04	0.65844	0.65972	0.65935	0.65627	0.65098	0.64576	0.64114	0.63484	0.6315	0.62729	0.62754
3733.33	0.66169	0.6623	0.66147	0.65897	0.65426	0.6494	0.64535	0.63928	0.63594	0.63229	0.63231
3732.62	0.6649	0.66481	0.66341	0.66122	0.65719	0.65277	0.64906	0.64335	0.64002	0.63696	0.63656
3731.9	0.66746	0.66723	0.66557	0.66351	0.6602	0.65623	0.65271	0.64745	0.64414	0.6416	0.64066
3731.19	0.66932	0.66946	0.66803	0.66596	0.66333	0.65976	0.65636	0.65158	0.64833	0.64613	0.64472
3730.47	0.67096	0.67152	0.67058	0.6684	0.66637	0.66313	0.65979	0.6555	0.65238	0.65032	0.64864
3729.76	0.67293	0.67358	0.67303	0.67068	0.66914	0.66618	0.66287	0.65901	0.65617	0.65411	0.65241
3729.04	0.67541	0.6758	0.67537	0.67285	0.67165	0.66898	0.66569	0.66219	0.65978	0.65764	0.65614
3728.33	0.67803	0.67818	0.6777	0.67501	0.67407	0.67168	0.66851	0.66528	0.66332	0.66112	0.65995
3727.61	0.68016	0.68055	0.6801	0.67723	0.67655	0.67445	0.67156	0.66848	0.66686	0.66465	0.6639
3726.9	0.68132	0.68268	0.68245	0.67949	0.67914	0.67727	0.67483	0.67179	0.67036	0.66819	0.66785
3726.19	0.68142	0.68433	0.68451	0.68172	0.68173	0.68	0.67804	0.67497	0.67367	0.67161	0.6716
3725.47	0.6808	0.68528	0.68598	0.68372	0.68406	0.68235	0.68076	0.6777	0.67657	0.67475	0.67488
3724.76	0.67985	0.68538	0.68662	0.68529	0.68585	0.68407	0.68269	0.67978	0.67891	0.67749	0.67759
3724.04	0.67868	0.6846	0.68634	0.68623	0.68694	0.68515	0.68387	0.68124	0.68067	0.67982	0.67978
3723.33	0.67698	0.68296	0.6852	0.68649	0.68736	0.68578	0.6846	0.68232	0.68201	0.68182	0.68163
3722.61	0.67438	0.68051	0.68343	0.6861	0.68727	0.68621	0.68526	0.68326	0.68313	0.68353	0.68334
3721.9	0.67087	0.67736	0.68122	0.68512	0.68677	0.68653	0.68591	0.68417	0.6841	0.68492	0.68497
3721.19	0.66674	0.67366	0.67862	0.68352	0.68578	0.68657	0.68633	0.68496	0.68485	0.68589	0.68642
3720.47	0.66242	0.6696	0.67554	0.68124	0.68414	0.68603	0.68626	0.68549	0.68533	0.68644	0.68755
3719.76	0.6582	0.66534	0.6719	0.67827	0.68175	0.68473	0.68562	0.68569	0.68557	0.68677	0.68833
3719.04	0.6541	0.66102	0.66776	0.67474	0.67862	0.68268	0.68452	0.68555	0.68561	0.68711	0.68885
3718.33	0.65006	0.6567	0.66331	0.67084	0.67491	0.68002	0.68305	0.68504	0.68541	0.68752	0.6892
3717.61	0.6461	0.65244	0.65877	0.66676	0.67077	0.67691	0.68116	0.68413	0.68481	0.68781	0.68938
3716.9	0.64235	0.6483	0.65432	0.66263	0.66641	0.67347	0.67878	0.68274	0.68373	0.68769	0.68933
3716.18	0.63896	0.64434	0.65015	0.65854	0.66203	0.66981	0.67591	0.68083	0.6822	0.68695	0.68898
3715.47	0.63599	0.6406	0.64639	0.65455	0.6578	0.666	0.67268	0.67832	0.68033	0.68554	0.68825
3714.76	0.63347	0.63709	0.64301	0.65062	0.65375	0.66206	0.66916	0.67516	0.67818	0.68352	0.68705
3714.04	0.63131	0.63378	0.63983	0.64664	0.64974	0.65794	0.6653	0.67131	0.67569	0.681	0.68532
3713.33	0.62919	0.63054	0.63656	0.64253	0.64567	0.65368	0.66102	0.66689	0.67284	0.67813	0.68311
3712.61	0.62669	0.62728	0.63308	0.6384	0.64159	0.64939	0.6564	0.66223	0.66962	0.67504	0.68056
3711.9	0.62363	0.62402	0.6295	0.63445	0.63762	0.64523	0.65168	0.65768	0.66606	0.67179	0.67775
3711.18	0.62032	0.62096	0.62594	0.6308	0.63375	0.64118	0.6471	0.65337	0.66207	0.66827	0.67463
3710.47	0.6173	0.6183	0.62249	0.62746	0.62996	0.63717	0.6428	0.64923	0.65765	0.66442	0.67112
3709.76	0.6149	0.61619	0.61931	0.62443	0.62632	0.63325	0.63887	0.64525	0.65302	0.66041	0.66732
3709.04	0.61309	0.61458	0.61661	0.62174	0.62306	0.62963	0.63535	0.64153	0.64852	0.65656	0.66348
3708.33	0.6117	0.61333	0.61451	0.61934	0.62034	0.62649	0.63223	0.63814	0.64444	0.65305	0.65977
3707.61	0.61063	0.6123	0.61293	0.61712	0.61811	0.62383	0.62937	0.63509	0.64084	0.64983	0.65618
3706.9	0.60986	0.6114	0.61167	0.61505	0.61628	0.62157	0.62671	0.63229	0.63771	0.64676	0.65266
3706.18	0.60932	0.61056	0.61062	0.61323	0.61477	0.61962	0.62422	0.6297	0.63499	0.64375	0.64921
3705.47	0.60884	0.60972	0.60972	0.61181	0.6135	0.6179	0.62193	0.62725	0.63261	0.64078	0.64592
3704.75	0.60832	0.60884	0.60893	0.61078	0.61232	0.61634	0.6198	0.62489	0.63044	0.6379	0.64287
3704.04	0.60777	0.60787	0.60812	0.61004	0.61108	0.61484	0.61787	0.62263	0.62835	0.63518	0.64014
3703.33	0.60714	0.60676	0.60715	0.6094	0.60969	0.61336	0.61617	0.62053	0.62624	0.63272	0.63778
3702.61	0.60623	0.60547	0.60596	0.60871	0.60827	0.61195	0.61478	0.61872	0.62415	0.63061	0.63579
3701.9	0.60483	0.60399	0.60465	0.60793	0.60703	0.61068	0.61369	0.61726	0.62224	0.62886	0.63409
3701.18	0.60299	0.60244	0.60336	0.60704	0.60615	0.60957	0.61282	0.61609	0.62062	0.62738	0.63253
3700.47	0.60104	0.60096	0.6022	0.60599	0.60558	0.60858	0.612	0.61503	0.61928	0.62599	0.63092
3699.75	0.59938	0.59967	0.60116	0.60474	0.60513	0.6076	0.61113	0.61392	0.61808	0.62458	0.62918
3699.04	0.5982	0.5986	0.60018	0.60329	0.60457	0.60658	0.61016	0.61272	0.61688	0.62315	0.62735
3698.33	0.59737	0.59766	0.5992	0.6017	0.60379	0.60552	0.60912	0.61149	0.61561	0.62179	0.62554
3697.61	0.59661	0.59673	0.59817	0.6001	0.60277	0.60443	0.60802	0.61032	0.61428	0.62058	0.62387
3696.9	0.59568	0.59574	0.59711	0.59863	0.6016	0.60334	0.60688	0.60924	0.61301	0.61951	0.62242
3696.18	0.59452	0.59468	0.59608	0.59741	0.60041	0.6023	0.60575	0.60822	0.61191	0.61853	0.62123
3695.47	0.59323	0.5936	0.59518	0.59651	0.59936	0.60136	0.60464	0.60721	0.61107	0.61755	0.62029
3694.75	0.59198	0.59257	0.59448	0.59587	0.59856	0.60056	0.60352	0.60618	0.6105	0.61652	0.61953
3694.04	0.59096	0.59159	0.59389	0.59538	0.59796	0.59989	0.60237	0.6051	0.61006	0.61545	0.61883
3693.32	0.59022	0.59066	0.59328	0.59492	0.59743	0.59929	0.60125	0.60398	0.60955	0.6144	0.61808
3692.61	0.5896	0.58972	0.59246	0.59442	0.59681	0.59871	0.60023	0.60288	0.60881	0.61338	0.61725
3691.9	0.58879	0.5887	0.59137	0.59382	0.59601	0.59811	0.59936	0.60188	0.60779	0.6124	0.61641
3691.18	0.58758	0.58758	0.59001	0.59305	0.59494	0.59739	0.5986	0.60101	0.60656	0.61138	0.6156
3690.47	0.58609	0.58641	0.58838	0.59198	0.59354	0.59637	0.59778	0.60016	0.60519	0.6102	0.61477
3689.75	0.58454	0.58524	0.58647	0.5905	0.59184	0.59498	0.59677	0.59922	0.60381	0.60885	0.61386
3689.04	0.58306	0.58411	0.58453	0.58881	0.59011	0.59342	0.59567	0.59829	0.60261	0.60758	0.61294
3688.32	0.58157	0.58302	0.58295	0.5873	0.58878	0.5921	0.59477	0.59762	0.60181	0.60668	0.61221
3687.61	0.57999	0.58197	0.58203	0.58626	0.58798	0.59125	0.59422	0.59731	0.60147	0.60625	0.61169
3686.9	0.57853	0.58102	0.58166	0.58559	0.5875	0.59076	0.59386	0.59722	0.60132	0.60606	0.61124
3686.18	0.57749	0.58025	0.58151	0.58503	0.58701	0.59031	0.59346	0.59707	0.60109	0.60582	0.61069
3685.47	0.57703	0.57972	0.58132	0.58442	0.5864	0.58972	0.59294	0.59672	0.60064	0.60539	0.61004
3684.75	0.57695	0.57935	0.58099	0.58376	0.58573	0.58899	0.59237	0.59616	0.60001	0.60478	0.60935
3684.04	0.57697	0.579	0.58056	0.5831	0.5851	0.5882	0.5918	0.59543	0.59931	0.60407	0.60865
3683.32	0.57685	0.57858	0.58005	0.58249	0.58453	0.5874	0.5912	0.59461	0.5986	0.60331	0.60794
3682.61	0.57653	0.57803	0.57946	0.58191	0.58395	0.58662	0.59054	0.59375	0.59793	0.60252	0.6072
3681.89	0.57596	0.57728	0.57879	0.5813	0.5833	0.5859	0.58983	0.59289	0.59725	0.60169	0.60643
3681.18	0.5751	0.57632	0.57802	0.58063	0.58256	0.58527	0.58911	0.59207	0.59654	0.60086	0.60562
3680.47	0.5739	0.57514	0.57726	0.57995	0.58183	0.58477	0.58847	0.59135	0.59581	0.60006	0.60478
3679.75	0.57244	0.57385	0.57663	0.57937	0.58122	0.58441	0.58791	0.59078	0.59509	0.59939	0.60391
3679.04	0.571	0.57266	0.5762	0.57894	0.58075	0.58413	0.58733	0.59036	0.59437	0.59885	0.60302
3678.32	0.57006	0.57173	0.57581	0.57857	0.5803	0.5838	0.58658	0.58988	0.59354	0.59831	0.6021
3677.61	0.5699	0.57111	0.57518	0.57804	0.57965	0.58332	0.58552	0.58912	0.5925	0.5976	0.60117
3676.89	0.57019	0.57058	0.57408	0.57718	0.57869	0.58272	0.58424	0.58802	0.59135	0.59669	0.60037
3676.18	0.57003	0.56982	0.57262	0.57603	0.57747	0.58207	0.58304	0.58688	0.59037	0.59583	0.59994
3675.47	0.56853	0.56859	0.5712	0.5749	0.57624	0.58148	0.58227	0.58612	0.58986	0.59532	0.59998
3674.75	0.56572	0.56704	0.5702	0.57409	0.57526	0.58096	0.58204	0.58586	0.58983	0.59521	0.6003
3674.04	0.5627	0.56563	0.5697	0.57365	0.57459	0.58039	0.58214	0.58574	0.58992	0.5952	0.60044
3673.32	0.56072	0.56476	0.56943	0.57335	0.57411	0.57967	0.58218	0.58533	0.58975	0.59494	0.60006
3672.61	0.56031	0.56452	0.56907	0.57291	0.57362	0.57877	0.58192	0.58443	0.5891	0.59425	0.59915
3671.89	0.56103	0.56458	0.56838	0.57216	0.57302	0.57778	0.58131	0.58322	0.58807	0.59323	0.598
3671.18	0.56185	0.56448	0.56736	0.57111	0.57236	0.5768	0.58045	0.58209	0.58692	0.59215	0.59693
3670.46	0.56187	0.56392	0.56615	0.56992	0.57172	0.57587	0.57946	0.58131	0.58592	0.59122	0.5961
3669.75	0.56081	0.56288	0.56493	0.56876	0.57104	0.57495	0.57838	0.58088	0.58513	0.59047	0.59542
3669.04	0.55909	0.56165	0.56382	0.56771	0.57024	0.57401	0.57723	0.5806	0.58448	0.58983	0.59469
3668.32	0.55743	0.56057	0.56288	0.56681	0.56928	0.57307	0.57607	0.58023	0.58388	0.58923	0.59381
3667.61	0.55633	0.55982	0.56209	0.56604	0.56823	0.57216	0.57497	0.57967	0.58325	0.58864	0.59281
3666.89	0.55591	0.55932	0.56139	0.56535	0.56714	0.57129	0.57397	0.57889	0.58254	0.58801	0.59178
3666.18	0.55598	0.55893	0.56073	0.56468	0.56608	0.57044	0.57308	0.57799	0.58177	0.58732	0.59081
3665.46	0.55621	0.55852	0.5601	0.564	0.56509	0.56961	0.57229	0.57709	0.58098	0.58656	0.58998
3664.75	0.55633	0.55804	0.55948	0.56326	0.56418	0.56879	0.57159	0.57625	0.58022	0.58576	0.58928
3664.04	0.55622	0.55748	0.55883	0.56248	0.56335	0.56796	0.57093	0.57548	0.57951	0.58495	0.58864
3663.32	0.55585	0.55686	0.55814	0.56165	0.56257	0.56712	0.57027	0.57474	0.57882	0.58415	0.58795
3662.61	0.55522	0.55615	0.55743	0.56078	0.56179	0.56625	0.56962	0.57398	0.57812	0.58337	0.58712
3661.89	0.55432	0.55534	0.55676	0.55989	0.56103	0.56539	0.56898	0.57316	0.57735	0.58257	0.58614
3661.18	0.55321	0.55448	0.55619	0.55907	0.56032	0.56457	0.56837	0.57228	0.57651	0.58176	0.58511
3660.46	0.55208	0.55366	0.55576	0.55839	0.55977	0.56383	0.56779	0.57138	0.57567	0.58095	0.58415
3659.75	0.55122	0.55304	0.55547	0.55787	0.55941	0.5632	0.5672	0.5705	0.57488	0.5802	0.58336
3659.03	0.5509	0.55272	0.55525	0.55747	0.55921	0.56266	0.5666	0.56968	0.57411	0.57956	0.58276
3658.32	0.55116	0.55266	0.55495	0.55706	0.559	0.56216	0.56599	0.56895	0.57333	0.57903	0.58228
3657.61	0.55167	0.55265	0.55447	0.55656	0.55865	0.56166	0.56541	0.56834	0.57257	0.57854	0.58189
3656.89	0.5518	0.55242	0.5538	0.55603	0.55817	0.56121	0.56493	0.5679	0.57195	0.57807	0.58155
3656.18	0.55105	0.55181	0.55311	0.55559	0.55764	0.56088	0.56461	0.56763	0.57155	0.57763	0.58124
3655.46	0.54945	0.5509	0.5526	0.55535	0.55718	0.56067	0.56436	0.56746	0.5713	0.57719	0.58083
3654.75	0.5476	0.54994	0.55238	0.55532	0.55681	0.56052	0.56404	0.56723	0.571	0.57669	0.58021
3654.03	0.54621	0.54923	0.55242	0.55544	0.55652	0.56032	0.56357	0.5668	0.57052	0.5761	0.57934
3653.32	0.54564	0.54889	0.55259	0.55557	0.55628	0.56003	0.56299	0.56617	0.56987	0.57543	0.57831
3652.61	0.54572	0.54883	0.55269	0.55556	0.55608	0.55966	0.56241	0.56542	0.56919	0.57472	0.57732
3651.89	0.54598	0.54883	0.55257	0.55535	0.55588	0.55927	0.56199	0.56471	0.56868	0.57406	0.57655
3651.18	0.54593	0.54871	0.55223	0.55502	0.55571	0.55893	0.56183	0.56421	0.56843	0.57353	0.57614
3650.46	0.54534	0.54835	0.55182	0.5547	0.55558	0.55873	0.56194	0.56396	0.56843	0.57313	0.57607
3649.75	0.54427	0.54778	0.55144	0.55443	0.55544	0.5587	0.56214	0.56379	0.56847	0.57278	0.57616
3649.03	0.54305	0.54707	0.55102	0.55405	0.55515	0.55873	0.5622	0.56346	0.56833	0.57235	0.57616
3648.32	0.542	0.54633	0.55038	0.55339	0.5546	0.55864	0.56191	0.56287	0.56785	0.57176	0.57596
3647.6	0.54119	0.54562	0.54946	0.55242	0.5538	0.55828	0.56121	0.56215	0.56707	0.57103	0.57553
3646.89	0.54053	0.54498	0.54843	0.55132	0.55289	0.55758	0.56016	0.56147	0.5661	0.57023	0.57491
3646.18	0.54001	0.54445	0.54753	0.55029	0.55206	0.55662	0.55894	0.56091	0.56509	0.56941	0.57408
3645.46	0.53976	0.54411	0.5469	0.54942	0.55136	0.55553	0.55775	0.56041	0.5641	0.56859	0.5731
3644.75	0.53992	0.54399	0.54647	0.54872	0.55078	0.55445	0.55674	0.55992	0.56317	0.56776	0.57207
3644.03	0.54044	0.54404	0.54606	0.54811	0.55027	0.55348	0.55597	0.5594	0.56232	0.56692	0.57113
3643.32	0.54106	0.54409	0.54557	0.54754	0.54979	0.55265	0.55539	0.55885	0.56158	0.56608	0.57034
3642.6	0.54152	0.54396	0.54501	0.547	0.54933	0.55193	0.5549	0.55828	0.56095	0.56525	0.56962
3641.89	0.5417	0.54361	0.54451	0.54655	0.54888	0.55129	0.55442	0.5577	0.56041	0.56449	0.56888
3641.18	0.54167	0.54314	0.54417	0.54622	0.54843	0.55069	0.55391	0.55711	0.55996	0.56379	0.56805
3640.46	0.54156	0.54271	0.544	0.546	0.54792	0.55011	0.5534	0.55651	0.55953	0.56315	0.56716
3639.75	0.54143	0.54239	0.54388	0.54587	0.54732	0.54957	0.5529	0.5559	0.55907	0.56259	0.5663
3639.03	0.54129	0.54216	0.54371	0.54575	0.54663	0.54911	0.55244	0.55532	0.55855	0.5621	0.5656
3638.32	0.5411	0.54196	0.54345	0.5456	0.54598	0.54876	0.55202	0.5548	0.55798	0.56168	0.56512
3637.6	0.54084	0.54174	0.54317	0.54541	0.54546	0.54852	0.55165	0.55436	0.5574	0.56129	0.56482
3636.89	0.54052	0.54152	0.5429	0.54513	0.54515	0.54832	0.55133	0.55394	0.5568	0.56091	0.56459
3636.17	0.54019	0.54128	0.54265	0.54476	0.545	0.54811	0.55102	0.55349	0.5562	0.5605	0.56432
3635.46	0.53982	0.54101	0.54235	0.54432	0.54495	0.54789	0.55071	0.553	0.55563	0.56007	0.56398
3634.75	0.53933	0.54067	0.54199	0.54385	0.54493	0.54767	0.55043	0.55251	0.55514	0.55966	0.56358
3634.03	0.53865	0.54024	0.54165	0.54345	0.54492	0.54748	0.55022	0.55207	0.55476	0.55929	0.56317
3633.32	0.53785	0.53977	0.54151	0.54326	0.54492	0.54735	0.55009	0.55167	0.55448	0.55896	0.56276
3632.6	0.53723	0.53941	0.54169	0.54335	0.54493	0.54726	0.55001	0.55126	0.55427	0.55864	0.56234
3631.89	0.53722	0.53937	0.54213	0.54366	0.54492	0.54719	0.54992	0.55079	0.55415	0.55829	0.5619
3631.17	0.53796	0.53979	0.54257	0.544	0.54485	0.54706	0.5498	0.55027	0.55414	0.55796	0.56145
3630.46	0.5391	0.54045	0.54271	0.54413	0.54466	0.54683	0.54966	0.54982	0.55426	0.55771	0.56104
3629.75	0.53976	0.54089	0.54235	0.54392	0.54434	0.54648	0.54947	0.54955	0.55441	0.55759	0.56074
3629.03	0.53918	0.54062	0.54155	0.54336	0.54393	0.54606	0.54914	0.54946	0.55444	0.55751	0.56051
3628.32	0.53732	0.53954	0.54057	0.54254	0.54341	0.54553	0.54861	0.54938	0.55415	0.55729	0.56017
3627.6	0.53501	0.53803	0.53965	0.54157	0.54278	0.54486	0.54785	0.54908	0.55342	0.55672	0.55953
3626.89	0.53326	0.53663	0.53887	0.54057	0.54204	0.54404	0.54697	0.54852	0.55229	0.55576	0.55854
3626.17	0.53257	0.53564	0.53823	0.53965	0.54128	0.54318	0.54608	0.54778	0.55101	0.55455	0.55734
3625.46	0.53276	0.53508	0.53774	0.53891	0.54058	0.54243	0.54522	0.54705	0.54987	0.55327	0.55615
3624.74	0.53331	0.53483	0.53737	0.53843	0.53997	0.54186	0.54437	0.54643	0.54901	0.55209	0.5551
3624.03	0.53374	0.53472	0.53706	0.5382	0.53945	0.54144	0.54348	0.54592	0.54842	0.55111	0.55425
3623.32	0.53386	0.53469	0.53678	0.53818	0.53899	0.54114	0.54266	0.54545	0.54794	0.5504	0.55364
3622.6	0.53378	0.53473	0.5365	0.5383	0.53865	0.54093	0.54205	0.54496	0.54749	0.54997	0.55327
3621.89	0.53372	0.53487	0.53625	0.53848	0.53846	0.54079	0.54174	0.54444	0.54707	0.54977	0.5531
3621.17	0.53376	0.5351	0.53604	0.53863	0.53843	0.54072	0.54171	0.54397	0.54677	0.54971	0.55305
3620.46	0.53379	0.53533	0.53587	0.53865	0.5385	0.54067	0.54184	0.54366	0.54666	0.54967	0.55302
3619.74	0.53352	0.53537	0.53568	0.53853	0.53855	0.54063	0.54201	0.54354	0.5467	0.54955	0.55288
3619.03	0.53278	0.53504	0.53542	0.53824	0.53848	0.54054	0.5421	0.54351	0.54678	0.54928	0.55254
3618.32	0.53172	0.53434	0.53507	0.53782	0.53827	0.54038	0.54206	0.5434	0.54672	0.54883	0.55199
3617.6	0.53075	0.53349	0.53472	0.53736	0.53801	0.54013	0.5419	0.54311	0.54647	0.5482	0.5513
3616.89	0.53027	0.5328	0.53448	0.53698	0.5378	0.53983	0.54163	0.54267	0.54608	0.54751	0.55058
3616.17	0.53042	0.53249	0.53443	0.53672	0.53768	0.53957	0.5413	0.54215	0.54561	0.5469	0.54997
3615.46	0.53104	0.53253	0.53451	0.53655	0.53767	0.53942	0.54093	0.54168	0.54511	0.54647	0.54954
3614.74	0.53178	0.53275	0.53455	0.53638	0.53773	0.53937	0.54057	0.54133	0.54458	0.54624	0.54928
3614.03	0.53226	0.53289	0.53443	0.53613	0.53777	0.5393	0.54021	0.54112	0.54403	0.54613	0.54908
3613.31	0.5322	0.53282	0.53414	0.53578	0.53768	0.53909	0.53982	0.54102	0.54349	0.54606	0.54878
3612.6	0.53163	0.53262	0.5339	0.53539	0.53746	0.53872	0.53944	0.541	0.543	0.54597	0.54828
3611.89	0.53091	0.53252	0.53388	0.53508	0.53716	0.53825	0.5391	0.541	0.54255	0.54582	0.54761
3611.17	0.53054	0.53269	0.53406	0.53488	0.53685	0.53777	0.53883	0.54093	0.54207	0.54555	0.54691
3610.46	0.53069	0.53309	0.53424	0.53478	0.53652	0.53736	0.53864	0.54074	0.54159	0.54514	0.54635
3609.74	0.53109	0.53345	0.53425	0.53479	0.53622	0.53713	0.53855	0.54049	0.54124	0.54467	0.54605
3609.03	0.5312	0.53344	0.53405	0.53488	0.53599	0.53706	0.53852	0.54022	0.54109	0.54424	0.54595
3608.31	0.53071	0.53289	0.53366	0.53488	0.53576	0.53698	0.53836	0.53986	0.54101	0.54379	0.54584
3607.6	0.52977	0.53191	0.53307	0.5346	0.5354	0.53667	0.53794	0.53928	0.54075	0.54315	0.54552
3606.89	0.5288	0.53083	0.53238	0.53397	0.53487	0.53606	0.53729	0.53847	0.54022	0.54226	0.54493
3606.17	0.52818	0.52997	0.53177	0.53312	0.5342	0.53531	0.5366	0.53755	0.5395	0.54119	0.54417
3605.46	0.52802	0.5295	0.53136	0.53228	0.53354	0.53465	0.53603	0.53666	0.53876	0.54011	0.54337
3604.74	0.52827	0.52943	0.53113	0.53166	0.533	0.5342	0.53562	0.53594	0.53809	0.53915	0.54262
3604.03	0.52871	0.52967	0.53102	0.53139	0.53269	0.53398	0.53535	0.53549	0.53746	0.53846	0.54198
3603.31	0.52909	0.53003	0.53093	0.53146	0.53257	0.53389	0.53513	0.53527	0.53685	0.53807	0.54145
3602.6	0.52922	0.53028	0.53079	0.53175	0.53252	0.5338	0.53484	0.53516	0.53622	0.53789	0.54097
3601.88	0.52902	0.5303	0.53056	0.53209	0.53236	0.53365	0.53443	0.53505	0.53564	0.53779	0.54048
3601.17	0.52857	0.53007	0.53026	0.53234	0.532	0.53338	0.53393	0.53488	0.53516	0.53765	0.53999
3600.46	0.52804	0.5297	0.53002	0.53245	0.53153	0.53306	0.53346	0.53468	0.53481	0.53744	0.53953
3599.74	0.52767	0.52934	0.52994	0.53243	0.53113	0.53278	0.53317	0.53451	0.53457	0.5372	0.53914
3599.03	0.52766	0.52909	0.53013	0.53236	0.53101	0.53265	0.53313	0.53438	0.53441	0.53703	0.53886
3598.31	0.52805	0.52904	0.53053	0.53231	0.53122	0.5327	0.53332	0.5343	0.53432	0.53696	0.5387
3597.6	0.5287	0.52918	0.53099	0.53229	0.53166	0.53284	0.53361	0.53426	0.53429	0.53699	0.53866
3596.88	0.52934	0.52942	0.53132	0.53221	0.53211	0.53293	0.53382	0.53421	0.53427	0.53702	0.53863
3596.17	0.52972	0.52962	0.53138	0.53202	0.53239	0.53284	0.53385	0.53403	0.53421	0.53697	0.53848
3595.46	0.52968	0.52965	0.53117	0.53172	0.53236	0.53256	0.53363	0.53364	0.53407	0.53677	0.53816
3594.74	0.52927	0.52949	0.53079	0.53139	0.53201	0.53215	0.5332	0.53304	0.53383	0.53639	0.53771
3594.03	0.52865	0.52919	0.53034	0.53106	0.53139	0.5317	0.53267	0.53231	0.5335	0.53585	0.5372
3593.31	0.52803	0.52885	0.52992	0.5308	0.53068	0.53126	0.5322	0.53166	0.53317	0.53524	0.53666
3592.6	0.52754	0.52858	0.52967	0.53063	0.53014	0.53092	0.53191	0.53127	0.53293	0.53465	0.5361
3591.88	0.52732	0.52848	0.52973	0.53062	0.53002	0.53073	0.53187	0.53127	0.53282	0.53419	0.53561
3591.17	0.52757	0.52868	0.53016	0.53081	0.53035	0.53078	0.53206	0.53158	0.53284	0.53393	0.53528
3590.45	0.52833	0.52923	0.53089	0.53124	0.53102	0.53117	0.53249	0.53206	0.53295	0.5339	0.53523
3589.74	0.52933	0.52994	0.5317	0.53182	0.53177	0.5319	0.53308	0.53249	0.53313	0.53414	0.53551
3589.03	0.53003	0.53045	0.53226	0.53238	0.53236	0.53274	0.53364	0.5327	0.53331	0.53453	0.53595
3588.31	0.52995	0.53039	0.53223	0.53262	0.53247	0.53324	0.53385	0.53258	0.5333	0.53481	0.53626
3587.6	0.52897	0.52966	0.53147	0.53229	0.53195	0.53297	0.53341	0.53206	0.53292	0.53462	0.53608
3586.88	0.52743	0.52852	0.53025	0.53145	0.53093	0.53185	0.53234	0.53121	0.53209	0.53375	0.5353
3586.17	0.52594	0.5274	0.52906	0.53044	0.52983	0.53025	0.53096	0.53025	0.53098	0.53237	0.53412
3585.45	0.52506	0.5267	0.52829	0.52959	0.52902	0.52875	0.52967	0.52941	0.52983	0.53086	0.53284
3584.74	0.52498	0.52659	0.528	0.52904	0.52854	0.52773	0.52871	0.52876	0.52882	0.52959	0.53173
3584.03	0.52554	0.52699	0.52804	0.52873	0.52825	0.52726	0.52817	0.52827	0.52806	0.5287	0.53085
3583.31	0.5264	0.52766	0.52825	0.52863	0.52807	0.5272	0.52796	0.52791	0.52762	0.5282	0.53021
3582.6	0.52725	0.52833	0.52848	0.52872	0.52805	0.52734	0.52796	0.52767	0.52745	0.52796	0.52975
3581.88	0.52799	0.52888	0.52864	0.52896	0.52827	0.52753	0.52805	0.52754	0.52744	0.52785	0.5294
3581.17	0.52862	0.5293	0.52865	0.52925	0.52863	0.5277	0.52815	0.52747	0.52741	0.52771	0.52912
3580.45	0.52905	0.52959	0.52853	0.52948	0.52894	0.52781	0.5282	0.52734	0.52727	0.52747	0.52885
3579.74	0.5292	0.52974	0.52838	0.52955	0.52902	0.52783	0.52814	0.52706	0.52703	0.52713	0.52859
3579.02	0.52917	0.5298	0.52826	0.52946	0.52885	0.52776	0.52796	0.52663	0.52675	0.52673	0.52836
3578.31	0.52916	0.52983	0.5282	0.52924	0.52852	0.52764	0.52768	0.52612	0.52648	0.52627	0.52815
3577.6	0.52925	0.52988	0.52816	0.52895	0.52816	0.5275	0.52737	0.52564	0.52617	0.52575	0.52795
3576.88	0.5294	0.52997	0.52816	0.52867	0.52787	0.52736	0.52706	0.52525	0.52575	0.52516	0.52772
3576.17	0.52948	0.53008	0.52819	0.52842	0.52771	0.52726	0.52676	0.52496	0.52519	0.52459	0.52743
3575.45	0.5295	0.53018	0.52823	0.52822	0.52768	0.52721	0.52644	0.52472	0.52461	0.52419	0.52708
3574.74	0.52953	0.53023	0.52829	0.52814	0.52771	0.52714	0.52614	0.52453	0.52414	0.524	0.52674
3574.02	0.5296	0.53023	0.52838	0.5282	0.52776	0.52694	0.52589	0.52438	0.52387	0.52395	0.52647
3573.31	0.5297	0.53016	0.52852	0.52833	0.52774	0.52656	0.52572	0.52427	0.52369	0.52393	0.52627
3572.6	0.52972	0.52999	0.5287	0.52843	0.52766	0.5261	0.5256	0.52423	0.52347	0.52381	0.52605
3571.88	0.52963	0.52973	0.52889	0.52846	0.5276	0.52577	0.52553	0.52427	0.52319	0.52361	0.52577
3571.17	0.52947	0.52947	0.52914	0.5286	0.52771	0.52578	0.52554	0.52439	0.523	0.52346	0.52551
3570.45	0.52946	0.52939	0.52957	0.52907	0.52814	0.52622	0.52574	0.52459	0.52311	0.52352	0.52545
3569.74	0.52983	0.52963	0.53026	0.52996	0.52892	0.52708	0.52619	0.52485	0.5236	0.52394	0.52576
3569.02	0.53055	0.5302	0.53114	0.5311	0.52997	0.52826	0.52693	0.52514	0.52439	0.52468	0.52643
3568.31	0.53126	0.53086	0.53202	0.53216	0.53104	0.52953	0.52782	0.5255	0.5252	0.52552	0.52726
3567.59	0.53146	0.5313	0.53263	0.5328	0.53183	0.53053	0.52853	0.52587	0.52569	0.52613	0.52789
3566.88	0.53098	0.53132	0.5328	0.53283	0.53203	0.53088	0.52864	0.52608	0.52563	0.52618	0.52792
3566.17	0.53011	0.53097	0.53258	0.53225	0.53157	0.53042	0.52794	0.52587	0.525	0.52556	0.52715
3565.45	0.5294	0.53049	0.53213	0.53126	0.53064	0.52928	0.52659	0.52516	0.524	0.52443	0.52569
3564.74	0.52915	0.53011	0.53161	0.53009	0.52951	0.52778	0.52502	0.52413	0.52286	0.52307	0.52392
3564.02	0.52931	0.52995	0.53104	0.529	0.52842	0.52626	0.52367	0.52307	0.52175	0.5218	0.52228
3563.31	0.52968	0.52999	0.53045	0.52817	0.52753	0.52504	0.52281	0.5222	0.52081	0.52079	0.52108
3562.59	0.53011	0.53016	0.52995	0.5277	0.52691	0.52432	0.52248	0.52153	0.52015	0.52008	0.5204
3561.88	0.53055	0.53042	0.52968	0.52757	0.52656	0.5241	0.52254	0.52103	0.51978	0.51958	0.52012
3561.17	0.53098	0.5307	0.52965	0.52766	0.52639	0.5242	0.52275	0.52062	0.51958	0.51917	0.52002
3560.45	0.53135	0.53094	0.52975	0.52786	0.52629	0.52432	0.52285	0.52027	0.51938	0.51879	0.51992
3559.74	0.53165	0.53103	0.52985	0.52802	0.52615	0.52422	0.52268	0.51988	0.51902	0.51843	0.51964
3559.02	0.53196	0.53099	0.52988	0.52806	0.5259	0.52384	0.52217	0.51938	0.51844	0.5181	0.51907
3558.31	0.53236	0.53098	0.5299	0.52793	0.5256	0.52331	0.52144	0.51882	0.51775	0.5178	0.51826
3557.59	0.53283	0.53118	0.52999	0.52772	0.52542	0.52281	0.52078	0.51833	0.51711	0.51751	0.51741
3556.88	0.53323	0.53162	0.53022	0.52756	0.52552	0.52247	0.52045	0.51808	0.51672	0.51723	0.51679
3556.16	0.53348	0.53213	0.53058	0.5276	0.52587	0.52236	0.5205	0.51812	0.51659	0.51693	0.51654
3555.45	0.53362	0.5325	0.53101	0.52781	0.52626	0.52243	0.52076	0.51835	0.51663	0.5166	0.51659
3554.74	0.53379	0.53264	0.53137	0.52809	0.52649	0.5226	0.521	0.51855	0.51665	0.51625	0.51675
3554.02	0.53401	0.53261	0.53152	0.52828	0.52646	0.52272	0.52103	0.51848	0.51652	0.51594	0.51679
3553.31	0.53412	0.53251	0.53132	0.52826	0.52623	0.52265	0.52078	0.51808	0.51619	0.51564	0.51658
3552.59	0.53394	0.53237	0.53086	0.52797	0.52588	0.52239	0.5203	0.51747	0.51564	0.51524	0.51606
3551.88	0.53349	0.5322	0.53038	0.52748	0.5255	0.52202	0.51973	0.51681	0.51494	0.5147	0.51531
3551.16	0.53306	0.53204	0.53013	0.52698	0.52513	0.52167	0.51921	0.51625	0.51421	0.51413	0.51449
3550.45	0.53299	0.532	0.5302	0.52671	0.52484	0.52149	0.5188	0.51581	0.51362	0.51369	0.51382
3549.74	0.53344	0.53219	0.53054	0.52675	0.52475	0.52153	0.51852	0.51555	0.51338	0.51346	0.51341
3549.02	0.5343	0.53262	0.53105	0.52703	0.52497	0.52176	0.51841	0.51552	0.51356	0.51341	0.51327
3548.31	0.53529	0.53317	0.53158	0.52737	0.52543	0.52199	0.51848	0.5157	0.51402	0.51344	0.51333
3547.59	0.53606	0.53356	0.53197	0.52758	0.52589	0.52198	0.51864	0.5159	0.51436	0.51338	0.51341
3546.88	0.53637	0.53358	0.532	0.52759	0.52605	0.52163	0.5187	0.51588	0.51428	0.51309	0.51327
3546.16	0.53621	0.53322	0.53161	0.52739	0.52578	0.52102	0.51848	0.51546	0.51376	0.51249	0.51279
3545.45	0.53582	0.5327	0.53093	0.52701	0.52524	0.52035	0.5179	0.51467	0.51301	0.51164	0.51199
3544.73	0.53545	0.53226	0.53022	0.52646	0.52463	0.51976	0.51701	0.51369	0.51222	0.51064	0.51107
3544.02	0.53524	0.53199	0.5297	0.52575	0.52405	0.51928	0.51602	0.51268	0.51143	0.5096	0.5102
3543.31	0.53524	0.53192	0.52949	0.52499	0.52352	0.51888	0.5152	0.51179	0.51062	0.50865	0.5095
3542.59	0.53549	0.53208	0.52958	0.52439	0.52311	0.51858	0.51475	0.51111	0.50987	0.50789	0.509
3541.88	0.53603	0.53252	0.52989	0.52414	0.52292	0.5184	0.51462	0.51073	0.50931	0.50734	0.50866
3541.16	0.53673	0.53317	0.53029	0.52432	0.52292	0.5183	0.51456	0.51058	0.50898	0.50692	0.50845
3540.45	0.53736	0.53382	0.53067	0.52479	0.52296	0.51817	0.51435	0.51053	0.50875	0.50659	0.50826
3539.73	0.53772	0.53422	0.53099	0.52527	0.52286	0.51788	0.51391	0.51048	0.5085	0.50629	0.50799
3539.02	0.53781	0.53429	0.53119	0.52551	0.52257	0.51742	0.51337	0.51041	0.5082	0.50601	0.50762
3538.31	0.53774	0.53413	0.5312	0.52544	0.52221	0.5169	0.51286	0.5103	0.50788	0.50574	0.50719
3537.59	0.53766	0.53395	0.53094	0.52516	0.52192	0.51649	0.51246	0.51006	0.50752	0.50544	0.50671
3536.88	0.53766	0.53388	0.53055	0.52483	0.52179	0.51629	0.51218	0.50963	0.50707	0.50512	0.50618
3536.16	0.53775	0.53397	0.53027	0.52456	0.52176	0.51626	0.51201	0.50909	0.50656	0.50483	0.50558
3535.45	0.53788	0.53413	0.5302	0.52436	0.52172	0.51627	0.51187	0.50857	0.50602	0.50457	0.50492
3534.73	0.53803	0.53427	0.53026	0.52415	0.52159	0.51617	0.51164	0.50811	0.5055	0.50432	0.50427
3534.02	0.53821	0.53432	0.53031	0.52394	0.52135	0.51589	0.5113	0.50766	0.50506	0.50401	0.5037
3533.3	0.53849	0.53429	0.5303	0.52378	0.52104	0.51549	0.51093	0.50719	0.50473	0.50358	0.50325
3532.59	0.53886	0.53423	0.53031	0.52368	0.52071	0.51506	0.51062	0.50674	0.50451	0.50308	0.50287
3531.88	0.53925	0.53417	0.53043	0.52359	0.52038	0.51471	0.51036	0.50643	0.5043	0.5026	0.5025
3531.16	0.53959	0.5342	0.53066	0.52346	0.52008	0.51451	0.51009	0.50628	0.50399	0.50226	0.50211
3530.45	0.53986	0.53439	0.53089	0.52334	0.51986	0.51448	0.50975	0.50622	0.50355	0.50203	0.5018
3529.73	0.54008	0.53472	0.53094	0.52337	0.51972	0.51445	0.50937	0.50609	0.50303	0.5018	0.50159
3529.02	0.54025	0.53504	0.53071	0.52357	0.51962	0.51425	0.50902	0.50575	0.50254	0.50143	0.50142
3528.3	0.5403	0.53514	0.53027	0.52375	0.51951	0.51382	0.5088	0.50521	0.50214	0.50096	0.50115
3527.59	0.5402	0.53495	0.52979	0.52364	0.51938	0.51327	0.50874	0.50459	0.50181	0.50049	0.50078
3526.88	0.53997	0.53457	0.52943	0.52316	0.5192	0.51273	0.50874	0.504	0.50153	0.50014	0.50036
3526.16	0.53964	0.53415	0.52923	0.52251	0.5189	0.51225	0.50858	0.5035	0.5013	0.49984	0.49992
3525.45	0.53926	0.53377	0.52912	0.52193	0.51838	0.51175	0.50814	0.50305	0.5011	0.49949	0.49943
3524.73	0.53895	0.53348	0.52901	0.5215	0.51768	0.51124	0.5075	0.50259	0.50083	0.49902	0.49885
3524.02	0.53887	0.53338	0.52888	0.52116	0.51697	0.51079	0.50681	0.50209	0.50036	0.49846	0.49823
3523.3	0.53904	0.53351	0.52873	0.52088	0.51642	0.51042	0.50612	0.5016	0.49964	0.49783	0.49765
3522.59	0.5393	0.53378	0.52857	0.52064	0.51609	0.51006	0.50538	0.50113	0.49878	0.49713	0.4971
3521.87	0.53951	0.53399	0.52841	0.52039	0.51583	0.50964	0.50464	0.50064	0.4979	0.49636	0.4965
3521.16	0.53964	0.53406	0.52828	0.52007	0.51543	0.50919	0.50399	0.50007	0.49711	0.49562	0.49582
3520.45	0.53976	0.53401	0.52813	0.51966	0.51487	0.50877	0.50348	0.49947	0.49649	0.49507	0.49517
3519.73	0.53984	0.53389	0.5279	0.51922	0.5143	0.50835	0.50307	0.49894	0.49608	0.49474	0.49466
3519.02	0.53979	0.53374	0.5276	0.51881	0.51396	0.50786	0.50267	0.49856	0.49582	0.49446	0.49431
3518.3	0.53959	0.53355	0.52732	0.51842	0.51389	0.50728	0.50223	0.49828	0.49556	0.49405	0.49401
3517.59	0.53933	0.53331	0.52712	0.51807	0.5139	0.50666	0.50173	0.498	0.49517	0.49344	0.49363
3516.87	0.53905	0.53301	0.52692	0.51774	0.51377	0.50605	0.5012	0.49759	0.49461	0.49265	0.49311
3516.16	0.53874	0.53258	0.52651	0.51741	0.51336	0.50544	0.50063	0.49697	0.49388	0.49177	0.49245
3515.45	0.53836	0.532	0.52578	0.51701	0.5127	0.50484	0.5	0.49618	0.49308	0.49092	0.4917
3514.73	0.53794	0.53135	0.52493	0.5165	0.51193	0.5043	0.49931	0.49536	0.49236	0.49021	0.49092
3514.02	0.53763	0.5308	0.52427	0.51592	0.51123	0.50389	0.49861	0.49469	0.49185	0.48969	0.4902
3513.3	0.53756	0.53048	0.52399	0.51544	0.51072	0.50362	0.49802	0.49424	0.49156	0.48928	0.48966
3512.59	0.53774	0.53044	0.52397	0.51523	0.51042	0.50347	0.49765	0.49396	0.4914	0.48895	0.48943
3511.87	0.53806	0.53062	0.52395	0.51529	0.51024	0.50338	0.49749	0.49368	0.49122	0.48872	0.48946
3511.16	0.53836	0.53079	0.5237	0.51542	0.51003	0.50325	0.4974	0.49332	0.49093	0.4886	0.48957
3510.44	0.53848	0.53074	0.52316	0.51536	0.50972	0.50293	0.49723	0.49288	0.49052	0.48851	0.48947
3509.73	0.53836	0.53044	0.52252	0.51497	0.50928	0.50236	0.49695	0.49245	0.48997	0.48835	0.48904
3509.02	0.538	0.53001	0.52202	0.51431	0.50879	0.50163	0.49664	0.49204	0.48931	0.48806	0.48837
3508.3	0.53745	0.52957	0.52179	0.51356	0.50833	0.50088	0.49631	0.49159	0.48857	0.48764	0.48763
3507.59	0.53684	0.52915	0.52178	0.51289	0.50797	0.50026	0.49583	0.49102	0.48787	0.48708	0.48694
3506.87	0.53633	0.52873	0.52182	0.51233	0.50768	0.49978	0.49515	0.49038	0.48732	0.48637	0.48632
3506.16	0.53598	0.52827	0.52171	0.5118	0.50736	0.49941	0.49436	0.48975	0.48691	0.48555	0.48577
3505.44	0.53573	0.5277	0.52133	0.51122	0.50689	0.49906	0.49362	0.48913	0.48648	0.48467	0.48526
3504.73	0.53535	0.52693	0.52069	0.51055	0.5062	0.49862	0.493	0.48846	0.48591	0.48383	0.48477
3504.02	0.53467	0.52601	0.5199	0.50987	0.50535	0.49803	0.49242	0.4877	0.48522	0.48319	0.48429
3503.3	0.53375	0.52516	0.51914	0.5093	0.50448	0.49733	0.49184	0.48695	0.48458	0.48286	0.48388
3502.59	0.53288	0.52464	0.51851	0.5089	0.50379	0.49659	0.49128	0.4864	0.48407	0.48271	0.48357
3501.87	0.53236	0.52451	0.51802	0.50858	0.50338	0.49587	0.49075	0.48608	0.4836	0.48248	0.48325
3501.16	0.53221	0.52458	0.51755	0.50816	0.5031	0.49519	0.49013	0.48581	0.48306	0.48196	0.48274
3500.44	0.53221	0.52458	0.51705	0.50757	0.50273	0.49461	0.48936	0.48537	0.4824	0.48115	0.48194
3499.73	0.53212	0.52428	0.5165	0.50684	0.50218	0.4941	0.48855	0.48473	0.48168	0.48025	0.48092
3499.01	0.53188	0.52368	0.51591	0.50606	0.50151	0.4936	0.48785	0.48405	0.48098	0.47943	0.47988
3498.3	0.53162	0.52292	0.51534	0.50529	0.50084	0.49302	0.48731	0.48347	0.48035	0.47875	0.479
3497.59	0.53144	0.5223	0.51484	0.50459	0.50022	0.4924	0.48681	0.48296	0.47981	0.47818	0.47838
3496.87	0.53128	0.52197	0.51441	0.504	0.49959	0.49182	0.48622	0.48243	0.47935	0.47765	0.47802
3496.16	0.53095	0.52181	0.51399	0.50354	0.49893	0.49133	0.48554	0.48182	0.47894	0.47714	0.47776
3495.44	0.53041	0.52156	0.51355	0.50314	0.49829	0.49086	0.4849	0.48111	0.47856	0.47661	0.47744
3494.73	0.52983	0.52108	0.51312	0.50271	0.49779	0.49031	0.48438	0.48033	0.47814	0.47611	0.477
3494.01	0.5294	0.52043	0.51269	0.50219	0.49742	0.48962	0.48397	0.47955	0.47762	0.47571	0.47651
3493.3	0.52909	0.51978	0.51225	0.50159	0.4971	0.4889	0.48359	0.47882	0.47698	0.47543	0.47609
3492.59	0.52869	0.51926	0.51173	0.501	0.49671	0.48829	0.48319	0.47822	0.47629	0.47523	0.47578
3491.87	0.52813	0.51896	0.51114	0.50049	0.49623	0.48789	0.4828	0.47777	0.47565	0.47496	0.47549
3491.16	0.52753	0.51881	0.51053	0.50007	0.4957	0.48758	0.48242	0.47744	0.47513	0.47455	0.47512
3490.44	0.52708	0.51862	0.50996	0.49963	0.49513	0.48716	0.48199	0.47714	0.47468	0.47401	0.47464
3489.73	0.52685	0.51817	0.50941	0.49911	0.49449	0.4865	0.48144	0.47679	0.4742	0.47342	0.47412
3489.01	0.52669	0.51736	0.5088	0.49847	0.49373	0.48567	0.48074	0.4763	0.47361	0.47282	0.47358
3488.3	0.52636	0.51636	0.50809	0.4977	0.49285	0.48481	0.47997	0.47569	0.47294	0.47219	0.47299
3487.58	0.52571	0.51544	0.5074	0.49688	0.49189	0.48404	0.47924	0.47506	0.47225	0.47151	0.47229
3486.87	0.52483	0.51479	0.50683	0.49618	0.49102	0.48345	0.47862	0.47456	0.4716	0.47081	0.47156
3486.16	0.52394	0.51436	0.50641	0.49571	0.49036	0.48309	0.47814	0.47426	0.47104	0.47023	0.47088
3485.44	0.52324	0.51398	0.50606	0.49545	0.4899	0.48288	0.47773	0.47407	0.47059	0.46983	0.47031
3484.73	0.52279	0.5135	0.50572	0.4952	0.48952	0.48265	0.47725	0.47374	0.47027	0.46957	0.4698
3484.01	0.52257	0.5129	0.50539	0.49478	0.4891	0.48223	0.47665	0.47314	0.47005	0.46931	0.4693
3483.3	0.52241	0.51218	0.50503	0.49414	0.48866	0.48163	0.47596	0.47229	0.46985	0.46894	0.46883
3482.58	0.52203	0.51141	0.50456	0.49335	0.48823	0.48095	0.47529	0.47141	0.46955	0.46839	0.46842
3481.87	0.52124	0.5106	0.50384	0.49246	0.48779	0.48021	0.47467	0.47069	0.46904	0.46768	0.46802
3481.16	0.5201	0.50974	0.5028	0.49148	0.4872	0.47938	0.47404	0.47008	0.46825	0.46683	0.46754
3480.44	0.51892	0.50891	0.50162	0.4905	0.48643	0.47849	0.47338	0.46946	0.46726	0.46597	0.46695
3479.73	0.51803	0.50835	0.50065	0.4897	0.48559	0.47769	0.47278	0.46876	0.46628	0.46526	0.46638
3479.01	0.51755	0.50818	0.50012	0.4892	0.48483	0.4771	0.47234	0.46809	0.4655	0.46474	0.46596
3478.3	0.51732	0.50826	0.49998	0.48893	0.48422	0.47667	0.47204	0.46751	0.46497	0.46437	0.46567
3477.58	0.51709	0.50823	0.49993	0.48875	0.48376	0.47629	0.47172	0.46703	0.46467	0.46407	0.46542
3476.87	0.51677	0.50786	0.49966	0.48852	0.48341	0.47589	0.4713	0.46663	0.46453	0.46376	0.46512
3476.15	0.51645	0.5072	0.49906	0.48821	0.4831	0.47545	0.47078	0.46628	0.46439	0.46341	0.46472
3475.44	0.51616	0.50643	0.49818	0.48774	0.48267	0.47496	0.4702	0.46589	0.46409	0.46296	0.46418
3474.73	0.51581	0.50569	0.49723	0.48712	0.48197	0.47444	0.46958	0.46534	0.46356	0.4624	0.4635
3474.01	0.51519	0.50495	0.49643	0.48641	0.48108	0.47389	0.46888	0.4646	0.46289	0.46173	0.46279
3473.3	0.51434	0.50416	0.49586	0.48571	0.48021	0.47334	0.46815	0.46375	0.46222	0.46106	0.46218
3472.58	0.51344	0.50335	0.49545	0.485	0.47946	0.47274	0.46745	0.46296	0.46161	0.4605	0.46167
3471.87	0.51256	0.50249	0.495	0.48421	0.47876	0.47199	0.46675	0.46227	0.46102	0.46009	0.46115
3471.15	0.51163	0.50151	0.49431	0.48329	0.47791	0.47107	0.46595	0.46161	0.46037	0.45969	0.46054
3470.44	0.51059	0.5004	0.49331	0.48236	0.47695	0.47003	0.46504	0.46094	0.4596	0.45916	0.45985
3469.73	0.50954	0.49932	0.49216	0.48159	0.47608	0.469	0.46416	0.46028	0.4588	0.45849	0.4592
3469.01	0.50867	0.49851	0.49112	0.48101	0.4755	0.46808	0.46344	0.45971	0.45811	0.45774	0.45864
3468.3	0.50803	0.49801	0.49029	0.48052	0.47514	0.46734	0.46294	0.45928	0.45756	0.45702	0.45808
3467.58	0.50753	0.49768	0.48965	0.47995	0.47485	0.46681	0.46255	0.45898	0.4571	0.45641	0.45749
3466.87	0.50712	0.49741	0.48918	0.47936	0.47452	0.46649	0.46221	0.45878	0.45664	0.45597	0.45698
3466.15	0.50685	0.49714	0.4889	0.47887	0.47415	0.46634	0.46191	0.45861	0.45621	0.45566	0.45668
3465.44	0.50679	0.49687	0.48878	0.4785	0.47377	0.46623	0.46167	0.45842	0.45586	0.45538	0.45658
3464.72	0.50682	0.49655	0.48861	0.47812	0.47341	0.46604	0.46141	0.4582	0.45558	0.45505	0.45644
3464.01	0.50672	0.49617	0.48818	0.47761	0.47309	0.46567	0.46101	0.45789	0.4553	0.45465	0.45607
3463.3	0.5063	0.49568	0.48744	0.47694	0.47273	0.46512	0.46043	0.45747	0.45494	0.45427	0.45551
3462.58	0.50553	0.49505	0.48656	0.47616	0.47219	0.46443	0.45976	0.4569	0.45449	0.45399	0.45496
3461.87	0.50448	0.49431	0.48572	0.47534	0.47141	0.46368	0.45911	0.45619	0.45389	0.45377	0.45451
3461.15	0.50337	0.49355	0.48503	0.47458	0.47047	0.46299	0.45854	0.45544	0.45317	0.45348	0.4541
3460.44	0.50247	0.49289	0.48454	0.47396	0.46959	0.46243	0.45806	0.45473	0.45248	0.45302	0.45362
3459.72	0.50187	0.49238	0.48421	0.47346	0.46894	0.46199	0.45762	0.45412	0.45194	0.45245	0.45307
3459.01	0.50145	0.49196	0.48393	0.47297	0.46855	0.46158	0.45716	0.45361	0.45157	0.45188	0.45255
3458.3	0.50099	0.49155	0.48357	0.47242	0.46827	0.46109	0.45661	0.45312	0.45123	0.45131	0.45216
3457.58	0.50044	0.49109	0.48307	0.47181	0.46788	0.46047	0.45596	0.45259	0.45086	0.45073	0.45183
3456.87	0.49985	0.49059	0.48242	0.47119	0.46728	0.45972	0.45522	0.452	0.4505	0.45012	0.45146
3456.15	0.49932	0.49009	0.48166	0.47064	0.4666	0.45896	0.45452	0.45141	0.45012	0.44956	0.45103
3455.44	0.49889	0.4896	0.48085	0.47019	0.46605	0.45832	0.45398	0.45085	0.44971	0.44912	0.45062
3454.72	0.49853	0.48907	0.48007	0.46978	0.46567	0.45783	0.45365	0.45032	0.44926	0.44878	0.45025
3454.01	0.49815	0.48841	0.47934	0.46928	0.46529	0.45742	0.45339	0.44977	0.44874	0.44843	0.44988
3453.29	0.49764	0.48763	0.47871	0.46863	0.46468	0.45695	0.453	0.4492	0.44814	0.44794	0.4494
3452.58	0.49695	0.48683	0.47822	0.46787	0.46385	0.45638	0.4524	0.44865	0.44747	0.4473	0.44882
3451.87	0.49616	0.48612	0.47787	0.46713	0.46294	0.45571	0.45166	0.4481	0.4468	0.44666	0.4482
3451.15	0.49539	0.4855	0.47759	0.4665	0.46217	0.45502	0.45094	0.44752	0.44621	0.44618	0.44762
3450.44	0.49467	0.48486	0.47728	0.46601	0.4616	0.45441	0.45039	0.44699	0.44572	0.44588	0.44711
3449.72	0.49397	0.48418	0.47686	0.46565	0.46118	0.45395	0.44999	0.44658	0.44528	0.44561	0.44668
3449.01	0.49324	0.48345	0.47628	0.4653	0.46074	0.45362	0.44959	0.44625	0.4449	0.44523	0.44633
3448.29	0.49247	0.48271	0.47544	0.46484	0.46014	0.45327	0.44902	0.4459	0.44461	0.44471	0.44602
3447.58	0.49163	0.48198	0.47437	0.46426	0.45945	0.45281	0.44828	0.44548	0.4444	0.44417	0.44576
3446.86	0.49076	0.4813	0.47329	0.46368	0.45885	0.45225	0.44752	0.44505	0.4441	0.4437	0.44553
3446.15	0.48996	0.48073	0.47246	0.46313	0.45845	0.45166	0.44689	0.44462	0.44356	0.44332	0.44524
3445.44	0.48932	0.48022	0.47193	0.46255	0.45814	0.45105	0.44638	0.44409	0.44279	0.44294	0.4448
3444.72	0.48881	0.47971	0.47155	0.46187	0.45766	0.45042	0.44587	0.44342	0.442	0.44251	0.44418
3444.01	0.48838	0.47917	0.47113	0.46112	0.45692	0.4498	0.44531	0.44268	0.44138	0.44202	0.44345
3443.29	0.48798	0.47867	0.47059	0.46041	0.45604	0.44916	0.44476	0.44201	0.44094	0.44152	0.44275
3442.58	0.48758	0.47819	0.46993	0.45978	0.45517	0.44848	0.44427	0.44147	0.44052	0.44102	0.44217
3441.86	0.48712	0.47765	0.46927	0.45923	0.45439	0.44777	0.44387	0.44099	0.44005	0.44051	0.44172
3441.15	0.48654	0.47695	0.46867	0.45868	0.45367	0.44714	0.44346	0.44051	0.43956	0.43996	0.44136
3440.44	0.48586	0.47604	0.46806	0.45805	0.45303	0.44656	0.44297	0.44003	0.43907	0.43937	0.441
3439.72	0.48511	0.47494	0.46726	0.45724	0.45247	0.44591	0.44231	0.43948	0.43849	0.4388	0.44054
3439.01	0.48427	0.47372	0.46616	0.45627	0.45186	0.44513	0.44152	0.43882	0.43778	0.43823	0.43989
3438.29	0.48336	0.47257	0.4649	0.45527	0.4511	0.44433	0.44072	0.43808	0.43706	0.4376	0.43912
3437.58	0.48243	0.4717	0.46375	0.45446	0.45021	0.44371	0.44005	0.43746	0.43654	0.43697	0.43838
3436.86	0.48157	0.47115	0.46287	0.4539	0.44935	0.44328	0.43954	0.43702	0.43623	0.43648	0.43786
3436.15	0.4808	0.47072	0.46223	0.4535	0.4486	0.44282	0.43912	0.43668	0.43596	0.43615	0.43751
3435.43	0.48016	0.47026	0.46178	0.45312	0.44797	0.44223	0.43875	0.43629	0.43551	0.43587	0.43721
3434.72	0.47966	0.46981	0.46149	0.45275	0.44747	0.44162	0.43843	0.43585	0.4349	0.43549	0.43687
3434.01	0.47928	0.46944	0.46124	0.45239	0.4471	0.44114	0.43813	0.43549	0.43428	0.43502	0.43659
3433.29	0.47886	0.46906	0.46086	0.45189	0.4468	0.44071	0.43772	0.4352	0.43379	0.43457	0.43638
3432.58	0.47823	0.46844	0.46026	0.45113	0.44645	0.44014	0.4371	0.43486	0.43343	0.43413	0.43614
3431.86	0.47737	0.46752	0.45953	0.45019	0.44598	0.43941	0.43631	0.43431	0.43312	0.43367	0.43569
3431.15	0.47647	0.46651	0.45884	0.44932	0.44543	0.43868	0.43548	0.43357	0.43276	0.43319	0.43505
3430.43	0.47576	0.46573	0.45831	0.44867	0.44481	0.43814	0.43477	0.43281	0.43227	0.43279	0.43441
3429.72	0.47531	0.46526	0.45789	0.44815	0.44418	0.4378	0.43427	0.43218	0.43165	0.43248	0.43392
3429.01	0.47498	0.46496	0.45749	0.44759	0.44357	0.43751	0.43397	0.43173	0.43101	0.43218	0.43356
3428.29	0.4746	0.46463	0.457	0.44696	0.44304	0.4371	0.43371	0.43143	0.43048	0.43176	0.43319
3427.58	0.47409	0.46425	0.45645	0.44636	0.44259	0.43657	0.4333	0.43121	0.43013	0.4312	0.43276
3426.86	0.47351	0.46392	0.45595	0.44586	0.44224	0.43602	0.43275	0.43099	0.4299	0.43055	0.43232
3426.15	0.47294	0.46361	0.45551	0.44548	0.44197	0.43557	0.43224	0.43062	0.4297	0.42994	0.43196
3425.43	0.47243	0.46319	0.45502	0.44517	0.44173	0.43526	0.43192	0.43008	0.42945	0.42952	0.4317
3424.72	0.47195	0.46255	0.45442	0.44491	0.44143	0.43501	0.43178	0.42946	0.4291	0.42937	0.43147
3424	0.47142	0.46176	0.45376	0.44464	0.441	0.43471	0.43164	0.42888	0.42865	0.42939	0.43119
3423.29	0.47082	0.46097	0.45321	0.44431	0.44045	0.4343	0.43134	0.42839	0.4281	0.42934	0.43089
3422.58	0.47018	0.46025	0.45279	0.44387	0.43984	0.43374	0.43083	0.42794	0.42751	0.42902	0.4306
3421.86	0.46953	0.45953	0.45235	0.44332	0.43919	0.43305	0.43016	0.42748	0.42693	0.42844	0.43028
3421.15	0.46886	0.45876	0.45175	0.44265	0.43849	0.43231	0.4294	0.42697	0.42645	0.42779	0.42986
3420.43	0.46817	0.45803	0.45098	0.44191	0.43771	0.43165	0.42871	0.42644	0.42611	0.42725	0.42935
3419.72	0.46744	0.45746	0.45025	0.44112	0.43689	0.43108	0.42821	0.42591	0.42586	0.42685	0.42885
3419	0.46667	0.45703	0.44965	0.44035	0.43612	0.43058	0.42786	0.42539	0.42558	0.4265	0.42843
3418.29	0.46585	0.45661	0.44914	0.43965	0.43549	0.43016	0.4275	0.42485	0.42517	0.42612	0.42806
3417.58	0.46507	0.45611	0.44858	0.4391	0.43503	0.42984	0.42702	0.42433	0.42466	0.42571	0.42766
3416.86	0.46444	0.45555	0.44793	0.43862	0.43467	0.42956	0.42647	0.42391	0.42415	0.42533	0.42717
3416.15	0.46396	0.45492	0.44724	0.4381	0.43422	0.42919	0.42594	0.42358	0.42369	0.42495	0.42663
3415.43	0.46351	0.45419	0.4465	0.43744	0.43357	0.42866	0.42547	0.42325	0.42321	0.42453	0.42613
3414.72	0.46292	0.45338	0.44564	0.43668	0.43276	0.42799	0.42498	0.42279	0.42264	0.42401	0.42571
3414	0.46218	0.45258	0.44467	0.43591	0.43195	0.42724	0.4244	0.4222	0.42199	0.42345	0.42534
3413.29	0.46141	0.45188	0.44377	0.43521	0.43128	0.42649	0.42377	0.42161	0.42137	0.42293	0.42501
3412.57	0.46074	0.45132	0.44313	0.43465	0.43081	0.42587	0.42315	0.42116	0.42087	0.42251	0.42473
3411.86	0.46017	0.45087	0.44273	0.4342	0.43047	0.42544	0.4226	0.42083	0.42049	0.42217	0.4245
3411.15	0.45955	0.45044	0.4423	0.43378	0.43016	0.42508	0.42209	0.42055	0.42017	0.42185	0.42422
3410.43	0.45874	0.4499	0.44166	0.4333	0.42972	0.42466	0.42156	0.42021	0.4198	0.42153	0.42377
3409.72	0.45778	0.44918	0.4409	0.43277	0.42908	0.42414	0.421	0.41975	0.41931	0.42121	0.42315
3409	0.4569	0.44833	0.44029	0.43228	0.42832	0.42359	0.42046	0.41918	0.41878	0.42082	0.42252
3408.29	0.45634	0.44755	0.43997	0.43185	0.42762	0.42302	0.42	0.41859	0.41834	0.42029	0.42205
3407.57	0.45604	0.44693	0.43982	0.43139	0.42712	0.42242	0.41964	0.41809	0.41806	0.41962	0.42173
3406.86	0.45578	0.44642	0.43954	0.43081	0.42677	0.42184	0.41932	0.41769	0.41786	0.41893	0.42143
3406.15	0.4553	0.44591	0.43893	0.43014	0.42639	0.42133	0.41897	0.41731	0.41755	0.41839	0.421
3405.43	0.45458	0.44531	0.43802	0.42949	0.42587	0.42087	0.41854	0.41683	0.41711	0.41806	0.4204
3404.72	0.45376	0.44468	0.43706	0.42888	0.42527	0.42036	0.41807	0.41627	0.41664	0.41786	0.41975
3404	0.45295	0.44407	0.4363	0.42819	0.42471	0.41977	0.41757	0.41569	0.41623	0.41768	0.4192
3403.29	0.45214	0.44348	0.43574	0.42733	0.42423	0.41915	0.41704	0.4152	0.41583	0.41743	0.41877
3402.57	0.45124	0.44277	0.43523	0.42636	0.42373	0.41855	0.41648	0.4148	0.41533	0.41706	0.41838
3401.86	0.45029	0.44188	0.43461	0.4255	0.42312	0.41791	0.41588	0.41442	0.41467	0.41653	0.418
3401.14	0.44943	0.4409	0.43393	0.42487	0.42246	0.41724	0.41523	0.41395	0.41398	0.41587	0.41761
3400.43	0.44883	0.44011	0.43331	0.42445	0.42188	0.41663	0.41462	0.41343	0.41346	0.4152	0.41724
3399.72	0.44857	0.43976	0.43291	0.42421	0.42151	0.41623	0.41421	0.41302	0.41323	0.41477	0.41697
3399	0.44833	0.43957	0.4325	0.42395	0.42112	0.41592	0.41386	0.41265	0.41305	0.41451	0.41673
3398.29	0.44807	0.43935	0.43212	0.42373	0.4207	0.41569	0.41356	0.41239	0.41286	0.41439	0.41658
3397.57	0.4477	0.43892	0.43173	0.42357	0.42023	0.41548	0.41323	0.4122	0.41266	0.41427	0.41646
3396.86	0.44714	0.43825	0.43125	0.42334	0.41969	0.4152	0.41281	0.41193	0.41244	0.41402	0.41623
3396.14	0.44643	0.43748	0.43068	0.42293	0.41907	0.41481	0.41235	0.41148	0.41215	0.4136	0.41577
3395.43	0.44572	0.43676	0.43006	0.42237	0.41843	0.41433	0.41197	0.41092	0.41176	0.41307	0.41519
3394.72	0.44511	0.43616	0.42949	0.42177	0.41784	0.41381	0.4117	0.41034	0.41127	0.41256	0.41469
3394	0.44452	0.43559	0.42898	0.4212	0.41731	0.41326	0.41147	0.4098	0.41071	0.41214	0.41435
3393.29	0.44379	0.43495	0.42844	0.42063	0.41677	0.41267	0.41109	0.4093	0.41012	0.41174	0.41405
3392.57	0.44291	0.43419	0.42776	0.42001	0.41617	0.41202	0.4105	0.40882	0.40958	0.4113	0.41365
3391.86	0.44202	0.43341	0.42696	0.41931	0.41559	0.41138	0.40973	0.40835	0.40916	0.41079	0.41313
3391.14	0.4413	0.43276	0.42619	0.41862	0.41511	0.41088	0.40898	0.40788	0.40884	0.41036	0.4126
3390.43	0.44083	0.43227	0.42563	0.41801	0.41476	0.41059	0.4084	0.40748	0.40854	0.41011	0.41214
3389.71	0.44054	0.43189	0.42534	0.4175	0.41449	0.41043	0.40798	0.40719	0.40816	0.41002	0.41182
3389	0.44026	0.43147	0.42516	0.41703	0.41421	0.41022	0.40762	0.40698	0.40768	0.40993	0.41161
3388.29	0.43986	0.43094	0.42487	0.41655	0.41386	0.40983	0.40727	0.40671	0.40713	0.40969	0.41141
3387.57	0.43931	0.43036	0.42438	0.41612	0.41342	0.40928	0.40693	0.40633	0.40654	0.40933	0.41116
3386.86	0.43868	0.42982	0.42373	0.41579	0.4129	0.40867	0.40665	0.40589	0.40598	0.40892	0.41086
3386.14	0.43805	0.42931	0.42305	0.41552	0.41233	0.40812	0.40642	0.40545	0.40552	0.40845	0.41053
3385.43	0.43747	0.42877	0.42246	0.41518	0.41174	0.40769	0.40614	0.40497	0.40512	0.4079	0.41015
3384.71	0.43695	0.42813	0.42194	0.41466	0.41114	0.40735	0.40575	0.4044	0.40477	0.4073	0.40971
3384	0.43643	0.42744	0.42142	0.41401	0.41054	0.40702	0.40524	0.40376	0.40445	0.40675	0.40921
3383.29	0.43585	0.42683	0.42079	0.4133	0.40993	0.4066	0.40465	0.40319	0.40419	0.40632	0.40867
3382.57	0.43517	0.42637	0.42007	0.41261	0.40937	0.40606	0.40402	0.40275	0.40399	0.40596	0.40816
3381.86	0.43439	0.42603	0.41942	0.41199	0.40892	0.40544	0.40344	0.40242	0.40381	0.40561	0.40779
3381.14	0.43359	0.42568	0.41897	0.41146	0.40857	0.40484	0.40295	0.40216	0.4036	0.4053	0.40761
3380.43	0.43292	0.42521	0.41868	0.41101	0.40826	0.40436	0.40257	0.40194	0.40331	0.40507	0.40753
3379.71	0.43243	0.42461	0.41832	0.41059	0.40792	0.404	0.40225	0.40175	0.40288	0.40486	0.4074
3379	0.43195	0.4239	0.41771	0.41012	0.40745	0.40365	0.40188	0.40149	0.40229	0.40453	0.40708
3378.28	0.43127	0.42317	0.41684	0.40956	0.40685	0.40321	0.40142	0.40109	0.40166	0.40398	0.40657
3377.57	0.4304	0.42244	0.41594	0.40895	0.4062	0.40267	0.40092	0.40056	0.40117	0.40335	0.40597
3376.86	0.42955	0.42178	0.41521	0.40834	0.4056	0.40214	0.40046	0.40002	0.40086	0.40287	0.40542
3376.14	0.42887	0.42118	0.41471	0.40778	0.40514	0.40165	0.40008	0.39953	0.40061	0.40268	0.40497
3375.43	0.42832	0.42066	0.41433	0.40724	0.40477	0.40115	0.39973	0.39909	0.40023	0.40263	0.4046
3374.71	0.4278	0.42018	0.41393	0.40671	0.40444	0.40061	0.39938	0.39868	0.39974	0.40249	0.40426
3374	0.42727	0.41977	0.41347	0.40624	0.40408	0.40008	0.39897	0.39833	0.39925	0.40219	0.40395
3373.28	0.42667	0.41939	0.41298	0.40592	0.40363	0.39966	0.39846	0.39803	0.39882	0.40184	0.40367
3372.57	0.42602	0.41898	0.41251	0.4057	0.40307	0.39931	0.39784	0.39772	0.39847	0.40153	0.40338
3371.86	0.4253	0.41841	0.41205	0.40541	0.40241	0.39885	0.39712	0.39727	0.39815	0.40121	0.40299
3371.14	0.42455	0.41765	0.41157	0.40494	0.40172	0.39823	0.39637	0.39671	0.39783	0.40079	0.40246
3370.43	0.42381	0.4168	0.41102	0.40432	0.40109	0.39757	0.39573	0.39614	0.39749	0.40027	0.40183
3369.71	0.42313	0.416	0.4104	0.40366	0.40059	0.39703	0.39527	0.39567	0.39711	0.39976	0.40127
3369	0.42258	0.4153	0.4097	0.40304	0.40018	0.39668	0.39505	0.39532	0.39665	0.39935	0.4009
3368.28	0.42212	0.41464	0.40894	0.4025	0.39979	0.39646	0.39496	0.39501	0.39609	0.39903	0.4007
3367.57	0.42173	0.41401	0.40818	0.40203	0.39931	0.3963	0.39489	0.39468	0.39552	0.3987	0.40053
3366.85	0.42135	0.41348	0.40752	0.40161	0.39877	0.39605	0.39469	0.3943	0.39509	0.39827	0.40027
3366.14	0.42098	0.41309	0.40704	0.40121	0.39825	0.39561	0.39433	0.39393	0.39487	0.39776	0.39994
3365.43	0.42059	0.4128	0.40674	0.4008	0.39781	0.39497	0.39387	0.39364	0.3948	0.39726	0.39961
3364.71	0.42016	0.41247	0.4065	0.40042	0.39743	0.3943	0.39342	0.39343	0.3947	0.3969	0.39935
3364	0.41971	0.41203	0.40619	0.40007	0.3971	0.3938	0.39304	0.39321	0.39447	0.39677	0.3992
3363.28	0.41923	0.41152	0.40573	0.39967	0.39678	0.39353	0.39276	0.39296	0.39412	0.39678	0.39911
3362.57	0.41868	0.41102	0.40517	0.39916	0.39637	0.39336	0.39248	0.39268	0.39371	0.39673	0.39894
3361.85	0.41798	0.4105	0.40461	0.39859	0.39583	0.39311	0.39213	0.39239	0.39331	0.3964	0.39861
3361.14	0.41718	0.40989	0.40412	0.39809	0.39519	0.39272	0.39168	0.39205	0.39296	0.39581	0.3982
3360.43	0.41637	0.40922	0.40368	0.39773	0.39458	0.39226	0.3912	0.39161	0.39266	0.39514	0.39784
3359.71	0.41563	0.40861	0.40326	0.39743	0.39416	0.39183	0.39074	0.39113	0.3924	0.39463	0.39757
3359	0.41501	0.40817	0.40285	0.39706	0.39393	0.39146	0.39038	0.3907	0.39213	0.39434	0.39737
3358.28	0.41454	0.40785	0.40251	0.39657	0.39371	0.39106	0.39012	0.39031	0.39176	0.3942	0.39718
3357.57	0.41424	0.40755	0.40218	0.396	0.39332	0.39057	0.38993	0.38989	0.39127	0.39407	0.39696
3356.85	0.41399	0.40711	0.40176	0.39544	0.39274	0.39004	0.38968	0.38941	0.3907	0.39384	0.39664
3356.14	0.41364	0.40646	0.4012	0.39494	0.3921	0.38954	0.38926	0.38896	0.39015	0.39347	0.39619
3355.42	0.4131	0.40566	0.40052	0.39446	0.39153	0.38908	0.38862	0.3886	0.38967	0.39304	0.39566
3354.71	0.41247	0.40485	0.39982	0.39399	0.3911	0.38863	0.38786	0.3883	0.38927	0.39265	0.39514
3354	0.41181	0.40412	0.39913	0.39351	0.39074	0.3882	0.38715	0.38796	0.38893	0.3923	0.39473
3353.28	0.41106	0.40345	0.39844	0.39296	0.39034	0.38776	0.3866	0.38748	0.38863	0.39189	0.39439
3352.57	0.41017	0.40278	0.39778	0.39231	0.38989	0.38721	0.38623	0.38686	0.3883	0.39135	0.39404
3351.85	0.40926	0.40217	0.39719	0.39166	0.38948	0.38656	0.38597	0.38623	0.3879	0.39078	0.39367
3351.14	0.40851	0.40174	0.39672	0.39116	0.38914	0.38595	0.38571	0.38576	0.38746	0.39032	0.39329
3350.42	0.408	0.40146	0.39635	0.39081	0.38882	0.38552	0.38538	0.38549	0.38704	0.39005	0.39294
3349.71	0.40766	0.40118	0.39597	0.39048	0.38843	0.38525	0.38506	0.38532	0.38671	0.38989	0.39256
3349	0.40736	0.40079	0.3955	0.39003	0.38795	0.38504	0.38481	0.38506	0.38648	0.38974	0.39213
3348.28	0.40701	0.40035	0.39495	0.38954	0.38743	0.38482	0.38463	0.38465	0.3863	0.38953	0.3917
3347.57	0.40658	0.39992	0.39443	0.38908	0.3869	0.38456	0.38437	0.38423	0.38609	0.38924	0.39136
3346.85	0.40611	0.39948	0.39404	0.38866	0.38639	0.38423	0.38398	0.38392	0.38581	0.38886	0.39115
3346.14	0.40566	0.39898	0.39373	0.3882	0.38593	0.38382	0.38351	0.38371	0.38548	0.38844	0.391
3345.42	0.40524	0.39841	0.39338	0.38769	0.38556	0.38335	0.38308	0.38347	0.38514	0.38801	0.39081
3344.71	0.40474	0.39778	0.39291	0.3872	0.38521	0.38292	0.38272	0.38312	0.38478	0.38759	0.39054
3343.99	0.40409	0.39712	0.39234	0.38681	0.38481	0.38252	0.38237	0.38266	0.38439	0.38716	0.3902
3343.28	0.40331	0.39649	0.39179	0.38651	0.38437	0.38207	0.38202	0.38221	0.38396	0.38669	0.38982
3342.57	0.40251	0.39599	0.39135	0.38628	0.38396	0.38157	0.38161	0.38182	0.38354	0.38622	0.38937
3341.85	0.40177	0.39563	0.39098	0.38603	0.38364	0.3811	0.38113	0.38148	0.38317	0.38579	0.38889
3341.14	0.40112	0.39529	0.39051	0.38568	0.38333	0.38074	0.38057	0.38111	0.3828	0.38541	0.38843
3340.42	0.40054	0.39484	0.38989	0.3852	0.38293	0.38049	0.38002	0.38067	0.38237	0.38507	0.38806
3339.71	0.39999	0.39425	0.38922	0.38459	0.38245	0.38027	0.37959	0.38019	0.38192	0.38478	0.38782
3338.99	0.39945	0.39364	0.38865	0.38398	0.38197	0.38004	0.37931	0.37981	0.38154	0.3846	0.3877
3338.28	0.39895	0.39312	0.38821	0.38347	0.38157	0.37977	0.37911	0.37954	0.38125	0.38452	0.38759
3337.57	0.39847	0.3927	0.3878	0.3831	0.38119	0.37943	0.37888	0.37926	0.38098	0.38441	0.38739
3336.85	0.39801	0.39229	0.38736	0.38279	0.38078	0.37898	0.37858	0.37889	0.3807	0.38416	0.38708
3336.14	0.39755	0.39185	0.38687	0.38242	0.38034	0.37849	0.37822	0.37843	0.38041	0.38379	0.38673
3335.42	0.39709	0.39136	0.38634	0.3819	0.37992	0.37803	0.37778	0.37802	0.3801	0.3834	0.38637
3334.71	0.39661	0.39082	0.38582	0.38133	0.37955	0.37763	0.3773	0.37771	0.37974	0.38303	0.38601
3333.99	0.39613	0.39026	0.38537	0.38084	0.37921	0.37724	0.37686	0.37746	0.37932	0.38267	0.38563
3333.28	0.39571	0.38978	0.38502	0.3805	0.37887	0.37688	0.37654	0.37716	0.37893	0.38231	0.3852
3332.56	0.39533	0.3894	0.38471	0.38025	0.37851	0.37659	0.37634	0.37674	0.37861	0.38199	0.38474
3331.85	0.39492	0.389	0.38436	0.37999	0.3781	0.37635	0.3762	0.37624	0.37834	0.38173	0.38426
3331.14	0.39442	0.38847	0.38394	0.37962	0.37761	0.37606	0.37603	0.37577	0.37804	0.3815	0.38381
3330.42	0.39382	0.38781	0.38349	0.37913	0.37704	0.37567	0.37577	0.37547	0.37764	0.38125	0.38341
3329.71	0.39318	0.38715	0.38297	0.37859	0.37647	0.37522	0.37536	0.37535	0.3772	0.38092	0.38307
3328.99	0.39251	0.38656	0.38241	0.37806	0.37602	0.37475	0.37485	0.37532	0.37681	0.38058	0.38283
3328.28	0.3918	0.38608	0.38188	0.37758	0.37563	0.37428	0.37435	0.37525	0.37654	0.38037	0.38274
3327.56	0.39116	0.38566	0.38142	0.37711	0.3752	0.37385	0.37395	0.37506	0.37634	0.38031	0.38273
3326.85	0.39069	0.38528	0.38102	0.37666	0.37472	0.37353	0.37366	0.37472	0.3761	0.38025	0.38268
3326.14	0.39041	0.38487	0.38061	0.37624	0.37429	0.37328	0.37338	0.37429	0.37577	0.38002	0.38249
3325.42	0.39017	0.38439	0.38015	0.37584	0.37396	0.37297	0.37302	0.37382	0.37541	0.37957	0.38217
3324.71	0.38981	0.38386	0.37965	0.37542	0.3737	0.37256	0.37253	0.37337	0.3751	0.379	0.38178
3323.99	0.38925	0.38334	0.37913	0.37497	0.37344	0.37214	0.37194	0.37294	0.37485	0.37844	0.38141
3323.28	0.38859	0.38285	0.37864	0.37451	0.37318	0.37176	0.37141	0.37253	0.37458	0.37792	0.3811
3322.56	0.38796	0.38238	0.37821	0.37411	0.37291	0.37139	0.371	0.37216	0.37421	0.37742	0.38082
3321.85	0.38739	0.38195	0.37781	0.37371	0.37262	0.37098	0.37069	0.37183	0.37374	0.37691	0.38053
3321.13	0.38687	0.38153	0.37737	0.37325	0.37229	0.37054	0.3704	0.37154	0.37325	0.37643	0.38019
3320.42	0.3864	0.38112	0.37686	0.37277	0.37194	0.37012	0.37011	0.37124	0.3728	0.37605	0.37979
3319.71	0.38597	0.3807	0.37633	0.37234	0.37154	0.36967	0.36985	0.37089	0.37242	0.37579	0.37941
3318.99	0.3855	0.38022	0.37577	0.37196	0.37109	0.36917	0.36961	0.37051	0.37211	0.37555	0.37908
3318.28	0.38494	0.3797	0.37524	0.37157	0.37057	0.36871	0.36935	0.37014	0.37184	0.3753	0.37876
3317.56	0.38434	0.37917	0.37476	0.37114	0.37003	0.36835	0.369	0.36983	0.37164	0.37506	0.37836
3316.85	0.38379	0.37864	0.37439	0.37071	0.36952	0.36804	0.36856	0.36956	0.37148	0.37488	0.37791
3316.13	0.38332	0.37813	0.37411	0.3703	0.36904	0.36767	0.36806	0.36926	0.37128	0.37473	0.37752
3315.42	0.38292	0.37767	0.37385	0.3699	0.36859	0.36723	0.36759	0.36893	0.37094	0.37452	0.3773
3314.71	0.38256	0.37726	0.37356	0.36953	0.36816	0.36679	0.36722	0.36859	0.37047	0.37426	0.37717
3313.99	0.38225	0.37688	0.37322	0.36921	0.36779	0.36644	0.36699	0.36829	0.36998	0.37398	0.37703
3313.28	0.38194	0.37651	0.3728	0.36895	0.3675	0.36622	0.36687	0.36801	0.36956	0.3737	0.37685
3312.56	0.38157	0.37615	0.37231	0.36872	0.36726	0.36609	0.36674	0.36771	0.36924	0.37341	0.37664
3311.85	0.38108	0.37576	0.3718	0.36845	0.367	0.36593	0.36648	0.36738	0.36902	0.37308	0.37645
3311.13	0.38045	0.37532	0.37135	0.36806	0.36669	0.36564	0.36605	0.36703	0.36886	0.37272	0.37626
3310.42	0.37972	0.37477	0.37097	0.36753	0.36631	0.36522	0.36556	0.36671	0.36866	0.37235	0.37601
3309.7	0.37899	0.37414	0.37068	0.36691	0.36582	0.36477	0.36509	0.36644	0.36839	0.37199	0.37567
3308.99	0.37835	0.37349	0.37038	0.36631	0.36524	0.3644	0.3647	0.36618	0.36808	0.37166	0.37531
3308.28	0.37779	0.37291	0.36997	0.36582	0.36466	0.36414	0.36436	0.36589	0.36779	0.37139	0.37503
3307.56	0.37722	0.37244	0.36938	0.3654	0.36417	0.36388	0.36406	0.36552	0.36754	0.37116	0.37481
3306.85	0.37661	0.372	0.36866	0.36499	0.36377	0.36354	0.36375	0.36509	0.36727	0.3709	0.37449
3306.13	0.376	0.37154	0.36802	0.36455	0.36342	0.36307	0.36343	0.36464	0.36696	0.37053	0.37402
3305.42	0.37551	0.37108	0.36758	0.36415	0.3631	0.36257	0.36312	0.36422	0.36663	0.37011	0.37348
3304.7	0.37515	0.37072	0.36728	0.36383	0.36282	0.36216	0.36285	0.36382	0.36631	0.36975	0.373
3303.99	0.37486	0.37049	0.367	0.36358	0.36251	0.36187	0.36261	0.36344	0.366	0.36949	0.37256
3303.28	0.37458	0.37031	0.36668	0.36336	0.36216	0.36159	0.36231	0.36312	0.36568	0.36927	0.37212
3302.56	0.37428	0.37003	0.36637	0.36313	0.36175	0.36122	0.36191	0.36286	0.36531	0.36904	0.37173
3301.85	0.37394	0.36957	0.36608	0.36284	0.36133	0.36075	0.36147	0.36262	0.36489	0.36878	0.37147
3301.13	0.37352	0.36902	0.36578	0.36246	0.36093	0.36025	0.36107	0.36233	0.36449	0.36847	0.37137
3300.42	0.37301	0.36853	0.3654	0.36201	0.36062	0.35984	0.36072	0.36199	0.36419	0.36813	0.37134
3299.7	0.37245	0.36815	0.36493	0.36152	0.36038	0.35954	0.3604	0.36165	0.36404	0.36779	0.37125
3298.99	0.37186	0.36776	0.36438	0.36104	0.36014	0.35931	0.36003	0.36135	0.36394	0.36749	0.37103
3298.27	0.37126	0.36727	0.36378	0.36056	0.3598	0.35908	0.35962	0.36108	0.36372	0.36722	0.37068
3297.56	0.37069	0.36673	0.36324	0.36012	0.35935	0.35879	0.35918	0.36085	0.36332	0.36696	0.37026
3296.85	0.37026	0.36621	0.36281	0.35975	0.35885	0.35849	0.35878	0.36064	0.36286	0.36672	0.36985
3296.13	0.36993	0.36573	0.36251	0.35949	0.35836	0.35824	0.35844	0.3604	0.36248	0.36649	0.36949
3295.42	0.36958	0.36524	0.36226	0.35927	0.35792	0.35802	0.35814	0.3601	0.3622	0.36622	0.3692
3294.7	0.36907	0.36473	0.36199	0.35903	0.35755	0.35776	0.35786	0.35974	0.36197	0.36588	0.36899
3293.99	0.3684	0.36421	0.36164	0.3587	0.35723	0.35741	0.35758	0.3594	0.36172	0.36553	0.36882
3293.27	0.3677	0.3637	0.36118	0.35827	0.35688	0.357	0.3573	0.35909	0.36143	0.3652	0.36867
3292.56	0.36711	0.36324	0.36066	0.35779	0.35645	0.35656	0.35703	0.35878	0.3611	0.36488	0.36847
3291.85	0.36666	0.36284	0.36017	0.3573	0.35602	0.35611	0.35675	0.35844	0.36073	0.36453	0.36815
3291.13	0.36632	0.36247	0.35981	0.3568	0.35568	0.35567	0.35649	0.35811	0.36036	0.36419	0.36769
3290.42	0.36604	0.3621	0.35953	0.35633	0.35543	0.35525	0.35623	0.35777	0.35998	0.36392	0.36714
3289.7	0.36572	0.3617	0.35918	0.3559	0.3552	0.35485	0.35595	0.35741	0.35961	0.36372	0.3666
3288.99	0.36533	0.36125	0.35873	0.35554	0.35493	0.35448	0.3556	0.35701	0.35926	0.36351	0.36615
3288.27	0.36491	0.36081	0.35824	0.35524	0.35465	0.35409	0.35522	0.35665	0.359	0.36321	0.36585
3287.56	0.36454	0.36043	0.35781	0.35497	0.3544	0.35366	0.35486	0.35639	0.35883	0.36286	0.36568
3286.84	0.36426	0.36014	0.35745	0.35468	0.35416	0.3532	0.35454	0.35621	0.35871	0.36256	0.36557
3286.13	0.36402	0.35988	0.35711	0.35435	0.35387	0.3528	0.3542	0.35602	0.35855	0.36239	0.36539
3285.42	0.36376	0.35958	0.35677	0.35399	0.35351	0.35255	0.35387	0.35576	0.35827	0.36228	0.36513
3284.7	0.36343	0.35926	0.35643	0.35361	0.35311	0.35244	0.35358	0.35546	0.35787	0.36211	0.36487
3283.99	0.363	0.3589	0.35607	0.35326	0.35271	0.35234	0.35336	0.35519	0.35745	0.36184	0.36466
3283.27	0.36247	0.35848	0.35565	0.35294	0.35231	0.35212	0.35314	0.35491	0.35711	0.36148	0.36445
3282.56	0.36187	0.35796	0.35522	0.35267	0.35191	0.35179	0.35288	0.35461	0.3569	0.36106	0.36418
3281.84	0.36126	0.35741	0.35484	0.35244	0.3515	0.35142	0.35254	0.3543	0.35669	0.36059	0.36383
3281.13	0.36066	0.35687	0.35445	0.35223	0.35107	0.35103	0.35216	0.35397	0.35634	0.36009	0.36344
3280.42	0.36007	0.35637	0.35398	0.35195	0.35063	0.35061	0.35177	0.35359	0.35582	0.3596	0.36304
3279.7	0.35947	0.35591	0.35345	0.3516	0.35026	0.35015	0.35138	0.35315	0.35526	0.35919	0.36266
3278.99	0.35891	0.35552	0.35295	0.35118	0.34995	0.34975	0.35102	0.35269	0.35483	0.35889	0.36236
3278.27	0.35843	0.3552	0.35252	0.35069	0.34965	0.34949	0.35067	0.35231	0.35457	0.35869	0.36213
3277.56	0.35799	0.35491	0.35211	0.35018	0.34933	0.34933	0.35032	0.35202	0.35439	0.35854	0.36194
3276.84	0.35758	0.3546	0.35173	0.34971	0.34902	0.34916	0.34997	0.35177	0.35419	0.35843	0.36173
3276.13	0.35719	0.35425	0.35141	0.34934	0.34871	0.34894	0.34965	0.35147	0.35393	0.35833	0.3615
3275.41	0.35685	0.35389	0.35117	0.34903	0.34834	0.34867	0.34936	0.35107	0.35365	0.35816	0.36127
3274.7	0.35651	0.35353	0.35091	0.3487	0.34786	0.34833	0.3491	0.35064	0.35339	0.35783	0.36099
3273.99	0.35615	0.35312	0.35051	0.34827	0.34734	0.34788	0.34884	0.35028	0.35314	0.35737	0.36065
3273.27	0.3557	0.35265	0.34999	0.34775	0.34689	0.34737	0.34857	0.35005	0.3529	0.35693	0.3603
3272.56	0.35521	0.35217	0.34952	0.34721	0.34656	0.34692	0.34832	0.34988	0.35267	0.35667	0.36001
3271.84	0.3548	0.35173	0.34923	0.34673	0.34633	0.34661	0.34808	0.34968	0.35249	0.35658	0.35979
3271.13	0.35452	0.35139	0.3491	0.34639	0.34616	0.34638	0.34782	0.34942	0.35234	0.35652	0.35957
3270.41	0.35427	0.35111	0.34895	0.34619	0.346	0.34613	0.34754	0.34912	0.35212	0.35637	0.35932
3269.7	0.35393	0.35083	0.34865	0.34605	0.3458	0.34581	0.34724	0.34878	0.35173	0.35607	0.359
3268.99	0.35349	0.35046	0.34823	0.34588	0.34552	0.34543	0.34692	0.34838	0.35119	0.35564	0.35861
3268.27	0.35302	0.34999	0.34779	0.34563	0.34512	0.34506	0.34651	0.34796	0.35065	0.35519	0.3582
3267.56	0.35264	0.34947	0.34742	0.34535	0.34468	0.34475	0.34602	0.34761	0.35025	0.35482	0.35786
3266.84	0.35236	0.34905	0.34711	0.34508	0.34432	0.34453	0.34556	0.34736	0.35003	0.35457	0.35767
3266.13	0.35212	0.34876	0.34678	0.34483	0.34408	0.34439	0.34528	0.34717	0.3499	0.35439	0.35759
3265.41	0.35178	0.34852	0.34636	0.34454	0.34391	0.34421	0.34514	0.34695	0.34974	0.35419	0.35752
3264.7	0.35131	0.34819	0.34586	0.34416	0.34365	0.34383	0.34497	0.34665	0.3495	0.35382	0.35732
3263.98	0.35076	0.34773	0.34536	0.3437	0.34323	0.34326	0.34464	0.34628	0.3492	0.35332	0.35697
3263.27	0.35023	0.34723	0.34492	0.34322	0.34274	0.34269	0.34419	0.34588	0.34888	0.35286	0.35656
3262.56	0.34978	0.34682	0.34456	0.3428	0.34229	0.34234	0.34381	0.34553	0.34859	0.35258	0.35618
3261.84	0.3494	0.34653	0.34425	0.34248	0.34189	0.34221	0.3436	0.34527	0.34827	0.35241	0.35584
3261.13	0.34902	0.34624	0.34397	0.34221	0.34152	0.34214	0.34349	0.34507	0.34791	0.35217	0.35551
3260.41	0.34864	0.34585	0.34367	0.34192	0.34114	0.34194	0.34335	0.34489	0.3475	0.3518	0.35516
3259.7	0.34827	0.34536	0.34335	0.34158	0.34076	0.34159	0.34305	0.34469	0.34714	0.35141	0.35482
3258.98	0.34793	0.34492	0.34304	0.34122	0.34043	0.34115	0.34259	0.34447	0.34687	0.35112	0.35451
3258.27	0.34759	0.34462	0.34274	0.34092	0.34021	0.34073	0.34214	0.34426	0.34669	0.35096	0.35424
3257.56	0.3472	0.3444	0.34244	0.34067	0.34008	0.34044	0.34188	0.34405	0.34652	0.35085	0.35401
3256.84	0.34677	0.34417	0.34207	0.34043	0.34001	0.34027	0.34179	0.34383	0.34633	0.35074	0.35383
3256.13	0.34633	0.34389	0.34162	0.34015	0.33989	0.34014	0.34172	0.34359	0.34609	0.35057	0.35363
3255.41	0.3459	0.34354	0.34113	0.33986	0.33962	0.33991	0.34152	0.3433	0.3458	0.35031	0.35334
3254.7	0.34548	0.34311	0.34067	0.33955	0.33922	0.33955	0.34113	0.34299	0.34546	0.34998	0.35296
3253.98	0.34504	0.34262	0.34036	0.33919	0.33876	0.33914	0.34066	0.34273	0.34513	0.34963	0.35264
3253.27	0.34462	0.34214	0.34019	0.33882	0.33835	0.33883	0.34022	0.34252	0.34486	0.34936	0.35245
3252.55	0.34428	0.34175	0.34008	0.33846	0.338	0.33861	0.3399	0.34231	0.34462	0.34919	0.35233
3251.84	0.34401	0.34142	0.33991	0.33813	0.33768	0.33841	0.33965	0.34201	0.34436	0.34904	0.35216
3251.13	0.34376	0.34111	0.33962	0.3378	0.33735	0.33812	0.3394	0.3416	0.34404	0.3488	0.35191
3250.41	0.34346	0.34078	0.33921	0.33746	0.33701	0.33773	0.33909	0.34112	0.34372	0.34842	0.35161
3249.7	0.34311	0.34042	0.33874	0.33708	0.33667	0.33729	0.33876	0.34064	0.34343	0.34797	0.35128
3248.98	0.34272	0.34002	0.33824	0.33669	0.33635	0.33689	0.33845	0.34025	0.3432	0.34758	0.3509
3248.27	0.34229	0.33963	0.3378	0.33635	0.33607	0.33656	0.33815	0.33998	0.34297	0.34733	0.35053
3247.55	0.34182	0.33931	0.33745	0.33608	0.3358	0.33631	0.33781	0.33976	0.34269	0.34717	0.35024
3246.84	0.34133	0.33907	0.33716	0.33586	0.33548	0.33608	0.33739	0.33948	0.34233	0.34701	0.35003
3246.13	0.34085	0.33883	0.33685	0.33561	0.3351	0.33584	0.33695	0.33911	0.34192	0.34676	0.34981
3245.41	0.34042	0.33852	0.3365	0.33528	0.33467	0.33559	0.33656	0.3387	0.34151	0.34639	0.34952
3244.7	0.34007	0.33811	0.33616	0.33489	0.33428	0.3353	0.33631	0.33837	0.34114	0.34598	0.34922
3243.98	0.3398	0.33766	0.33587	0.33452	0.334	0.33495	0.33619	0.33814	0.34086	0.34562	0.34901
3243.27	0.33959	0.33725	0.33563	0.33421	0.33381	0.33455	0.33613	0.33801	0.34066	0.34531	0.34887
3242.55	0.33937	0.33687	0.33535	0.33392	0.33364	0.33413	0.33602	0.3379	0.34051	0.34502	0.3487
3241.84	0.33906	0.33653	0.33499	0.33365	0.33341	0.33376	0.33578	0.33776	0.34036	0.34472	0.34844
3241.12	0.33866	0.3362	0.33455	0.33339	0.3331	0.33349	0.33541	0.33758	0.34019	0.34444	0.34812
3240.41	0.33819	0.33587	0.33411	0.33315	0.33275	0.3333	0.335	0.3373	0.33999	0.3442	0.34778
3239.7	0.33772	0.33554	0.33371	0.3329	0.33237	0.33312	0.33461	0.33692	0.33974	0.34397	0.34745
3238.98	0.33729	0.33522	0.33339	0.33256	0.332	0.33284	0.33426	0.3365	0.33944	0.34372	0.34711
3238.27	0.33691	0.33491	0.33313	0.33212	0.33165	0.33248	0.33395	0.33611	0.33912	0.34341	0.34677
3237.55	0.33654	0.3346	0.33287	0.33165	0.33129	0.33209	0.33365	0.33581	0.33881	0.3431	0.3464
3236.84	0.33612	0.33424	0.33258	0.33123	0.33094	0.33174	0.33341	0.33561	0.33851	0.34285	0.34607
3236.12	0.33564	0.33382	0.33225	0.33086	0.33066	0.33146	0.33322	0.33547	0.33827	0.3427	0.34584
3235.41	0.33516	0.33334	0.33191	0.33051	0.33047	0.33123	0.33309	0.33531	0.33809	0.34257	0.34571
3234.7	0.33477	0.33282	0.3316	0.33017	0.33029	0.33103	0.33297	0.33507	0.33793	0.34237	0.34558
3233.98	0.33444	0.33235	0.33133	0.32987	0.33003	0.33079	0.33278	0.33472	0.33772	0.34208	0.34536
3233.27	0.3341	0.33198	0.33104	0.32964	0.32964	0.33052	0.33249	0.3343	0.33743	0.34171	0.34505
3232.55	0.33372	0.33175	0.33076	0.32946	0.32926	0.33024	0.33215	0.3339	0.33712	0.34133	0.34468
3231.84	0.33335	0.3316	0.33048	0.3293	0.32901	0.33	0.33185	0.33358	0.33687	0.34098	0.34435
3231.12	0.33308	0.33144	0.33019	0.32913	0.3289	0.32979	0.3316	0.33336	0.33668	0.34071	0.34407
3230.41	0.33287	0.3312	0.32985	0.3289	0.32879	0.32959	0.33132	0.33318	0.33649	0.34046	0.3438
3229.69	0.33262	0.33087	0.32945	0.32858	0.32859	0.32937	0.33093	0.33295	0.33619	0.34017	0.34349
3228.98	0.33229	0.33051	0.32905	0.32818	0.32829	0.32911	0.33048	0.33268	0.33579	0.33982	0.34315
3228.27	0.33194	0.33018	0.3287	0.32776	0.3279	0.32879	0.33011	0.33242	0.33537	0.33946	0.34287
3227.55	0.33162	0.32989	0.32839	0.32739	0.32743	0.32844	0.32985	0.33219	0.33499	0.33916	0.34272
3226.84	0.33133	0.32961	0.32806	0.32712	0.32694	0.32811	0.32965	0.33196	0.33467	0.33891	0.34261
3226.12	0.33104	0.32931	0.32772	0.32693	0.32652	0.32783	0.32945	0.3317	0.33444	0.3387	0.34243
3225.41	0.3307	0.329	0.32741	0.32675	0.32621	0.32757	0.32925	0.33141	0.33429	0.33847	0.34211
3224.69	0.33031	0.32864	0.32714	0.32653	0.32597	0.32734	0.32902	0.33113	0.33414	0.33819	0.34169
3223.98	0.32991	0.32823	0.32691	0.32624	0.32575	0.32711	0.3287	0.33088	0.3339	0.3379	0.34128
3223.27	0.32951	0.32778	0.32668	0.32593	0.32551	0.32684	0.32827	0.33062	0.33354	0.3377	0.34098
3222.55	0.32914	0.32735	0.32639	0.32561	0.32523	0.32649	0.32783	0.3303	0.33317	0.33763	0.34077
3221.84	0.3288	0.32697	0.32604	0.32525	0.32487	0.32608	0.3275	0.32995	0.33286	0.33759	0.34058
3221.12	0.32849	0.32662	0.32562	0.32486	0.32446	0.32568	0.32728	0.3296	0.3326	0.33743	0.34038
3220.41	0.32821	0.32625	0.32515	0.32446	0.32403	0.32536	0.32711	0.32926	0.33231	0.3371	0.34017
3219.69	0.32791	0.32589	0.32469	0.3241	0.32362	0.32511	0.32693	0.32895	0.33197	0.33667	0.33998
3218.98	0.32752	0.32558	0.32434	0.32381	0.32333	0.3249	0.32674	0.32868	0.3316	0.3363	0.33978
3218.26	0.32705	0.32533	0.32413	0.32361	0.3232	0.32469	0.32655	0.32849	0.3313	0.33607	0.33956
3217.55	0.32662	0.3251	0.32399	0.32346	0.32317	0.32441	0.32633	0.32832	0.33111	0.33594	0.33927
3216.84	0.3263	0.32481	0.32376	0.32328	0.32308	0.32401	0.32601	0.32808	0.33097	0.33575	0.33893
3216.12	0.32606	0.32443	0.3234	0.32305	0.32286	0.32351	0.3256	0.32776	0.3308	0.33541	0.33857
3215.41	0.3258	0.32401	0.32293	0.32275	0.32255	0.32304	0.32519	0.32742	0.33054	0.33496	0.33825
3214.69	0.32546	0.32358	0.32246	0.32239	0.32221	0.32271	0.32487	0.32716	0.33021	0.33454	0.33797
3213.98	0.32509	0.32323	0.32207	0.32198	0.32188	0.32256	0.32469	0.32699	0.32988	0.33428	0.33771
3213.26	0.32474	0.32298	0.32183	0.32157	0.32157	0.32251	0.32455	0.32687	0.32961	0.33413	0.33748
3212.55	0.32442	0.3228	0.32172	0.32122	0.32126	0.32246	0.32433	0.32673	0.32943	0.33399	0.33726
3211.84	0.32409	0.32261	0.32163	0.32089	0.32095	0.32229	0.32398	0.32655	0.32927	0.33377	0.33698
3211.12	0.3237	0.32238	0.32144	0.32051	0.32062	0.32195	0.32357	0.32631	0.32907	0.33345	0.33659
3210.41	0.32323	0.3221	0.32108	0.32012	0.32023	0.3215	0.32319	0.32601	0.32878	0.33308	0.33617
3209.69	0.32277	0.32178	0.32063	0.31978	0.31983	0.32109	0.32287	0.3257	0.32846	0.33272	0.33584
3208.98	0.3224	0.32142	0.32019	0.3195	0.3195	0.32082	0.3226	0.32545	0.32818	0.33242	0.33567
3208.26	0.32218	0.32103	0.31986	0.31921	0.31927	0.32064	0.32232	0.32523	0.328	0.33219	0.33558
3207.55	0.32206	0.32066	0.31962	0.31889	0.3191	0.32047	0.322	0.32495	0.32789	0.33201	0.33547
3206.83	0.32193	0.32034	0.31941	0.31859	0.31895	0.32024	0.32173	0.32459	0.32777	0.33187	0.33527
3206.12	0.3217	0.32005	0.31916	0.31835	0.3188	0.31998	0.32157	0.32427	0.32756	0.33173	0.335
3205.41	0.32137	0.31978	0.31886	0.31816	0.31863	0.31969	0.32151	0.32403	0.32723	0.33154	0.33471
3204.69	0.32104	0.31952	0.31854	0.31795	0.31839	0.31935	0.32143	0.32385	0.32685	0.33123	0.33442
3203.98	0.32075	0.31925	0.31823	0.31772	0.31806	0.31897	0.32125	0.32362	0.32652	0.33085	0.33415
3203.26	0.32047	0.31893	0.31796	0.31751	0.31767	0.31858	0.32095	0.32333	0.32627	0.33047	0.33389
3202.55	0.32014	0.31858	0.31771	0.31731	0.3173	0.31825	0.32059	0.32297	0.32605	0.33015	0.3336
3201.83	0.31973	0.31819	0.31743	0.31707	0.317	0.31802	0.32024	0.32259	0.32581	0.32994	0.33328
3201.12	0.31927	0.3178	0.31707	0.31675	0.31675	0.31785	0.31994	0.32224	0.32551	0.32978	0.33294
3200.41	0.31881	0.31746	0.31666	0.31635	0.3165	0.31771	0.3197	0.32192	0.32519	0.32963	0.33265
3199.69	0.31843	0.31719	0.31627	0.31595	0.31621	0.31753	0.31951	0.32164	0.32491	0.32943	0.33244
3198.98	0.31813	0.31696	0.316	0.31563	0.31588	0.31727	0.31932	0.32135	0.3247	0.32917	0.33229
3198.26	0.31787	0.31677	0.31585	0.31543	0.31554	0.31698	0.31911	0.32106	0.3245	0.32888	0.33217
3197.55	0.31762	0.31658	0.31578	0.3153	0.31521	0.3167	0.31887	0.32078	0.32426	0.32861	0.33203
3196.83	0.31738	0.31636	0.31566	0.31516	0.31494	0.31644	0.31855	0.32052	0.32395	0.32839	0.33182
3196.12	0.31716	0.31609	0.3154	0.31496	0.31475	0.31615	0.31813	0.32025	0.32359	0.32818	0.33151
3195.4	0.31693	0.31578	0.31503	0.3147	0.31461	0.31581	0.31768	0.32	0.32321	0.32797	0.33115
3194.69	0.31665	0.31546	0.31468	0.31441	0.31443	0.31548	0.31727	0.31976	0.32284	0.32769	0.33086
3193.98	0.31628	0.31516	0.31442	0.31413	0.31415	0.3152	0.31698	0.31952	0.32253	0.32733	0.33069
3193.26	0.31585	0.31488	0.3142	0.31384	0.31377	0.31494	0.31678	0.31928	0.32228	0.32692	0.33059
3192.55	0.31547	0.3146	0.31393	0.31355	0.31339	0.31467	0.31661	0.31904	0.32208	0.32656	0.33045
3191.83	0.31519	0.31432	0.31356	0.31327	0.31309	0.31438	0.31642	0.31883	0.32188	0.32635	0.33022
3191.12	0.31497	0.31403	0.31311	0.313	0.31285	0.31412	0.31624	0.31864	0.32165	0.3263	0.32991
3190.4	0.31473	0.31373	0.31265	0.31274	0.31262	0.31389	0.31605	0.31843	0.32139	0.32629	0.32957
3189.69	0.31444	0.31343	0.31221	0.31247	0.31239	0.31369	0.31579	0.31821	0.32107	0.32615	0.32927
3188.98	0.31409	0.31314	0.31184	0.31219	0.31218	0.3135	0.31547	0.31796	0.32073	0.32582	0.32907
3188.26	0.31374	0.31284	0.31159	0.31187	0.31199	0.31331	0.31512	0.31769	0.32041	0.32538	0.32894
3187.55	0.31341	0.31251	0.31143	0.31151	0.31178	0.31312	0.31479	0.31738	0.32015	0.325	0.32878
3186.83	0.31309	0.31214	0.3113	0.31113	0.31152	0.31288	0.31451	0.31704	0.31995	0.32474	0.32851
3186.12	0.31274	0.3118	0.3111	0.31078	0.31121	0.31261	0.31427	0.31668	0.3198	0.32453	0.32812
3185.4	0.31238	0.31154	0.31084	0.31052	0.31087	0.31235	0.31408	0.31638	0.31971	0.32429	0.32773
3184.69	0.31204	0.31137	0.31057	0.31032	0.31056	0.31215	0.31391	0.31617	0.31964	0.32402	0.32744
3183.97	0.31176	0.31122	0.31033	0.31014	0.31028	0.31196	0.3137	0.31603	0.31953	0.32377	0.32729
3183.26	0.31154	0.311	0.31008	0.30994	0.30999	0.31173	0.31344	0.31588	0.31931	0.32357	0.32718
3182.55	0.31137	0.31068	0.30984	0.30969	0.30971	0.31141	0.31316	0.31569	0.31897	0.32339	0.32698
3181.83	0.3112	0.31031	0.30961	0.3094	0.30945	0.31105	0.3129	0.31545	0.31861	0.32317	0.32667
3181.12	0.31095	0.30993	0.30936	0.3091	0.3092	0.31069	0.31268	0.31523	0.31826	0.32289	0.32634
3180.4	0.31056	0.30956	0.30903	0.30877	0.30893	0.31032	0.31245	0.31499	0.31792	0.32252	0.32601
3179.69	0.3101	0.3092	0.3086	0.30843	0.30859	0.30992	0.31217	0.31471	0.31757	0.3221	0.32564
3178.97	0.30969	0.30885	0.30816	0.30808	0.30818	0.30948	0.31183	0.31438	0.31724	0.32174	0.32522
3178.26	0.3094	0.30855	0.30781	0.30776	0.30777	0.30909	0.3115	0.31406	0.31701	0.32154	0.32485
3177.55	0.30917	0.30831	0.30762	0.30747	0.30746	0.30884	0.31128	0.31382	0.31689	0.32148	0.32465
3176.83	0.30893	0.3081	0.30751	0.30723	0.30727	0.30873	0.31115	0.31365	0.31679	0.32142	0.32463
3176.12	0.30872	0.30786	0.30738	0.30701	0.30716	0.30865	0.31102	0.31352	0.3166	0.32128	0.32469
3175.4	0.30853	0.30753	0.30718	0.30681	0.30707	0.30852	0.3108	0.31333	0.31634	0.32105	0.32469
3174.69	0.30831	0.30715	0.3069	0.3066	0.30694	0.30829	0.31049	0.31304	0.31605	0.32078	0.32449
3173.97	0.30797	0.30679	0.30655	0.30634	0.30672	0.30799	0.31012	0.31267	0.31578	0.32049	0.32408
3173.26	0.30753	0.30652	0.30616	0.30605	0.30641	0.30764	0.30975	0.3123	0.31555	0.32017	0.32359
3172.54	0.30708	0.30637	0.30581	0.30579	0.30608	0.30729	0.30944	0.31196	0.31532	0.31981	0.32317
3171.83	0.30671	0.30625	0.30553	0.30557	0.30577	0.30701	0.30921	0.31166	0.31504	0.31944	0.32289
3171.12	0.30645	0.30604	0.30527	0.30535	0.3055	0.30677	0.30903	0.31139	0.3147	0.31908	0.32269
3170.4	0.30626	0.30567	0.30498	0.30507	0.30521	0.30651	0.30881	0.31117	0.31434	0.31877	0.32249
3169.69	0.30605	0.30518	0.30465	0.30472	0.30489	0.30622	0.30854	0.31095	0.31403	0.31855	0.32226
3168.97	0.30577	0.3047	0.30435	0.3044	0.30454	0.30597	0.30826	0.3107	0.3138	0.31841	0.32205
3168.26	0.30541	0.30431	0.30407	0.30414	0.30419	0.3058	0.30797	0.3104	0.31363	0.3183	0.32187
3167.54	0.30501	0.30401	0.30378	0.30393	0.30384	0.3057	0.3077	0.3101	0.31348	0.31813	0.3217
3166.83	0.30465	0.30378	0.30348	0.30372	0.30352	0.30558	0.30746	0.30988	0.31333	0.31786	0.32146
3166.12	0.30435	0.3036	0.30321	0.30344	0.30327	0.30536	0.30726	0.30974	0.31316	0.31759	0.32114
3165.4	0.30412	0.30349	0.303	0.30312	0.3031	0.30504	0.30703	0.30962	0.31297	0.31736	0.32079
3164.69	0.30393	0.30337	0.30284	0.30283	0.303	0.30468	0.30675	0.30945	0.31275	0.31719	0.32049
3163.97	0.30372	0.30317	0.30269	0.30262	0.30294	0.30436	0.30644	0.30922	0.31252	0.31702	0.32028
3163.26	0.30346	0.30285	0.30249	0.30245	0.30283	0.30412	0.30614	0.30898	0.3123	0.31676	0.32012
3162.54	0.30312	0.30245	0.3022	0.30225	0.30262	0.30394	0.30589	0.30876	0.31207	0.31644	0.31991
3161.83	0.30274	0.30207	0.30186	0.30197	0.3023	0.30374	0.30572	0.30852	0.31181	0.31611	0.31959
3161.11	0.3024	0.30177	0.30156	0.30164	0.30193	0.30348	0.30559	0.30825	0.31151	0.31582	0.3192
3160.4	0.30214	0.30156	0.30133	0.30132	0.30154	0.30316	0.30546	0.30796	0.31119	0.31558	0.31886
3159.69	0.30191	0.30138	0.30114	0.30104	0.30118	0.30284	0.30525	0.30771	0.31087	0.3154	0.31861
3158.97	0.30166	0.30116	0.30092	0.30079	0.30089	0.30256	0.30499	0.3075	0.31058	0.31528	0.31845
3158.26	0.30137	0.30089	0.30064	0.30052	0.30068	0.30232	0.30472	0.30732	0.3103	0.31515	0.31829
3157.54	0.30107	0.30057	0.3003	0.3002	0.30055	0.30212	0.30445	0.30712	0.31003	0.31496	0.31811
3156.83	0.30075	0.30024	0.2999	0.29985	0.30045	0.30196	0.30418	0.30692	0.30979	0.31467	0.31789
3156.11	0.30041	0.29993	0.2995	0.29951	0.30034	0.30178	0.30394	0.30674	0.30959	0.31435	0.31769
3155.4	0.30005	0.29966	0.29911	0.29922	0.30012	0.30149	0.30373	0.30653	0.30941	0.31408	0.31754
3154.69	0.2997	0.29939	0.2987	0.29897	0.29974	0.30104	0.30349	0.30623	0.30919	0.31387	0.31741
3153.97	0.29939	0.29909	0.29829	0.29873	0.29923	0.30057	0.30316	0.30579	0.30889	0.3137	0.31725
3153.26	0.29911	0.29872	0.29795	0.29849	0.2987	0.3002	0.30278	0.30525	0.30853	0.3135	0.31703
3152.54	0.2988	0.2983	0.29773	0.29822	0.29824	0.29993	0.3024	0.30471	0.30814	0.3132	0.31674
3151.83	0.29849	0.2979	0.29759	0.2979	0.29793	0.29968	0.30205	0.3043	0.30778	0.3128	0.3164
3151.11	0.29823	0.29761	0.29749	0.29759	0.29776	0.29943	0.30178	0.30408	0.3075	0.31241	0.31606
3150.4	0.29808	0.29742	0.29735	0.29736	0.29766	0.29919	0.3016	0.30403	0.30733	0.31214	0.31578
3149.68	0.29801	0.29723	0.29715	0.29719	0.29755	0.29898	0.30146	0.30406	0.3072	0.31197	0.31553
3148.97	0.29793	0.29699	0.29687	0.29699	0.29734	0.29873	0.30127	0.30398	0.30701	0.31176	0.31528
3148.26	0.29779	0.29669	0.2965	0.29667	0.29705	0.29844	0.30095	0.30373	0.30669	0.31142	0.31501
3147.54	0.29754	0.29641	0.2961	0.29627	0.29673	0.29814	0.30056	0.30333	0.30631	0.311	0.31473
3146.83	0.29721	0.29619	0.29574	0.2959	0.29643	0.29788	0.30019	0.3029	0.30597	0.31064	0.31441
3146.11	0.29683	0.29606	0.29547	0.29566	0.29619	0.29765	0.29989	0.30253	0.30574	0.31042	0.31409
3145.4	0.29649	0.29595	0.2953	0.29555	0.296	0.29749	0.29966	0.30227	0.30564	0.31031	0.31382
3144.68	0.29622	0.2958	0.29515	0.29547	0.29578	0.29738	0.2995	0.30211	0.30559	0.31023	0.31359
3143.97	0.296	0.29556	0.29496	0.29529	0.2955	0.29723	0.29937	0.30197	0.30552	0.31005	0.31336
3143.26	0.29579	0.29526	0.29471	0.29497	0.29519	0.297	0.29921	0.30174	0.30537	0.30979	0.31312
3142.54	0.29555	0.29494	0.29444	0.29456	0.29492	0.29671	0.29899	0.30141	0.30516	0.30952	0.31291
3141.83	0.29528	0.29461	0.29414	0.29416	0.29471	0.29643	0.29871	0.30109	0.30489	0.30931	0.31274
3141.11	0.29496	0.29427	0.29378	0.29383	0.29451	0.29615	0.2984	0.30085	0.30459	0.30915	0.31258
3140.4	0.29458	0.29394	0.2934	0.29355	0.29427	0.29583	0.29812	0.3007	0.30425	0.30898	0.31236
3139.68	0.29417	0.29363	0.29303	0.29327	0.29398	0.29547	0.29785	0.30055	0.30393	0.30874	0.31209
3138.97	0.29378	0.29334	0.29271	0.29298	0.29368	0.29514	0.29758	0.30034	0.30364	0.30845	0.31181
3138.25	0.29346	0.29308	0.29245	0.29273	0.29334	0.2949	0.2973	0.30008	0.3034	0.3082	0.31154
3137.54	0.29316	0.2928	0.29225	0.29253	0.29298	0.29471	0.29706	0.29981	0.30315	0.30797	0.31127
3136.83	0.29285	0.29248	0.29206	0.29234	0.29262	0.29453	0.29686	0.29955	0.30286	0.30771	0.31101
3136.11	0.29251	0.29216	0.29184	0.2921	0.2923	0.29434	0.29668	0.29928	0.30255	0.30739	0.31072
3135.4	0.29219	0.29189	0.29161	0.29185	0.29205	0.29412	0.29647	0.29899	0.30229	0.30703	0.3104
3134.68	0.29189	0.29171	0.29139	0.29161	0.29187	0.29387	0.29622	0.29874	0.30208	0.30672	0.31004
3133.97	0.2916	0.29157	0.29113	0.2914	0.29175	0.29358	0.29595	0.29852	0.30191	0.30649	0.3097
3133.25	0.29133	0.29136	0.29081	0.29121	0.29162	0.29324	0.29569	0.2983	0.30174	0.30628	0.30944
3132.54	0.29108	0.29105	0.29042	0.29106	0.29143	0.29292	0.29544	0.29805	0.30156	0.30602	0.30924
3131.83	0.29081	0.29065	0.29003	0.29087	0.29113	0.29269	0.29515	0.29778	0.30133	0.3057	0.30905
3131.11	0.2905	0.29028	0.28969	0.2906	0.29078	0.29254	0.29482	0.29751	0.30101	0.30538	0.30886
3130.4	0.29019	0.29002	0.28943	0.29026	0.29044	0.29241	0.29445	0.29728	0.30066	0.30512	0.3087
3129.68	0.28991	0.28987	0.28927	0.28995	0.29015	0.29224	0.2941	0.29707	0.30034	0.30494	0.30858
3128.97	0.28964	0.2897	0.28916	0.28969	0.28989	0.29199	0.29382	0.29688	0.30008	0.30477	0.30841
3128.25	0.28938	0.2894	0.28903	0.28944	0.28965	0.29164	0.29361	0.29668	0.29984	0.30455	0.30811
3127.54	0.28912	0.28898	0.28883	0.28914	0.28942	0.29124	0.29342	0.2965	0.29958	0.3043	0.30772
3126.82	0.28888	0.28853	0.28855	0.28878	0.28916	0.29086	0.2932	0.29634	0.29927	0.30401	0.30734
3126.11	0.28862	0.28817	0.28823	0.28839	0.28883	0.29055	0.29299	0.29616	0.29893	0.30369	0.30701
3125.4	0.28834	0.28794	0.28792	0.28804	0.28849	0.29033	0.29281	0.29591	0.2986	0.30335	0.3067
3124.68	0.28807	0.28782	0.28762	0.28776	0.2882	0.29019	0.29265	0.2956	0.29833	0.30303	0.30641
3123.97	0.28777	0.28768	0.2873	0.28751	0.28797	0.29004	0.29246	0.29525	0.29812	0.30273	0.30615
3123.25	0.28741	0.28744	0.28692	0.28724	0.28776	0.28979	0.29221	0.2949	0.29792	0.30246	0.30592
3122.54	0.28697	0.28709	0.2865	0.28691	0.28751	0.28943	0.2919	0.29457	0.2977	0.30225	0.3057
3121.82	0.28658	0.28671	0.28613	0.28657	0.28722	0.28903	0.29156	0.29429	0.29745	0.30209	0.3055
3121.11	0.28633	0.28641	0.28585	0.28632	0.28694	0.28869	0.29122	0.29403	0.2972	0.30195	0.30536
3120.4	0.28623	0.28623	0.28567	0.2862	0.28673	0.28846	0.29096	0.29379	0.29696	0.3018	0.30526
3119.68	0.28619	0.2861	0.28554	0.28616	0.28659	0.28832	0.29079	0.29358	0.29671	0.30164	0.30517
3118.97	0.28607	0.28596	0.28546	0.28611	0.28645	0.2882	0.29066	0.29339	0.29648	0.30147	0.30504
3118.25	0.28584	0.28578	0.28538	0.28596	0.28628	0.28804	0.29047	0.29322	0.29632	0.30129	0.30487
3117.54	0.28556	0.28556	0.28523	0.2857	0.28607	0.28782	0.29022	0.29305	0.29621	0.30108	0.30465
3116.82	0.2853	0.28528	0.28495	0.28535	0.28584	0.28756	0.28995	0.29288	0.29608	0.30084	0.30439
3116.11	0.28506	0.28492	0.28457	0.28496	0.2856	0.28729	0.28969	0.29271	0.29585	0.30056	0.3041
3115.39	0.28485	0.28456	0.28418	0.28461	0.28534	0.28705	0.28946	0.2925	0.29552	0.30024	0.30379
3114.68	0.28465	0.28427	0.28391	0.28435	0.28503	0.28685	0.28923	0.29227	0.2951	0.2999	0.30347
3113.97	0.28442	0.28406	0.28375	0.28415	0.28466	0.28662	0.289	0.29199	0.29471	0.29955	0.30313
3113.25	0.28413	0.28393	0.28366	0.28392	0.2843	0.28635	0.28877	0.29166	0.29442	0.29921	0.3028
3112.54	0.28377	0.28382	0.28355	0.28361	0.28398	0.28605	0.28852	0.29133	0.29421	0.29893	0.3025
3111.82	0.28341	0.28366	0.28333	0.28323	0.28367	0.28576	0.28824	0.291	0.29403	0.29871	0.30226
3111.11	0.28313	0.28339	0.28298	0.28283	0.28334	0.28552	0.28792	0.29067	0.29381	0.29848	0.30206
3110.39	0.28298	0.28304	0.28256	0.28245	0.283	0.2853	0.28761	0.29033	0.29351	0.29822	0.30186
3109.68	0.28291	0.28267	0.28218	0.28215	0.28274	0.28505	0.28733	0.28999	0.29319	0.29795	0.30165
3108.97	0.28284	0.28232	0.28189	0.28194	0.28257	0.28473	0.28709	0.28971	0.29292	0.2977	0.3014
3108.25	0.28271	0.28201	0.28165	0.28181	0.28242	0.28439	0.28684	0.28949	0.29272	0.29749	0.3011
3107.54	0.28247	0.28175	0.28141	0.28172	0.28219	0.28408	0.28654	0.2893	0.29255	0.29728	0.30079
3106.82	0.28214	0.28151	0.28118	0.28161	0.2819	0.28384	0.28618	0.28907	0.29232	0.29705	0.30055
3106.11	0.28179	0.28129	0.28101	0.28148	0.28163	0.28366	0.28584	0.28883	0.292	0.29681	0.30039
3105.39	0.2815	0.28106	0.28088	0.28128	0.28143	0.28352	0.28559	0.28862	0.29166	0.2966	0.30024
3104.68	0.28124	0.28081	0.28072	0.28101	0.28129	0.28339	0.28545	0.28844	0.29136	0.29644	0.30005
3103.96	0.28096	0.28056	0.28045	0.28067	0.28112	0.28323	0.28534	0.28823	0.29109	0.29632	0.29976
3103.25	0.28063	0.28032	0.2801	0.28029	0.28087	0.28298	0.28515	0.28797	0.29081	0.29619	0.29939
3102.54	0.28027	0.2801	0.27977	0.27995	0.28055	0.28263	0.28487	0.28769	0.29054	0.29599	0.29903
3101.82	0.27995	0.27985	0.27951	0.27969	0.28023	0.28224	0.28456	0.28744	0.2903	0.29573	0.29875
3101.11	0.27967	0.27955	0.27926	0.27948	0.27996	0.28187	0.28432	0.28721	0.29012	0.29544	0.29855
3100.39	0.27942	0.27921	0.27898	0.27928	0.27977	0.28157	0.28415	0.28694	0.28998	0.29517	0.29834
3099.68	0.2792	0.27891	0.27869	0.2791	0.27964	0.28134	0.28403	0.2866	0.28988	0.29494	0.29806
3098.96	0.27904	0.27874	0.27844	0.27895	0.27951	0.28114	0.28387	0.28625	0.28979	0.29473	0.29772
3098.25	0.2789	0.27868	0.27822	0.27876	0.27932	0.28093	0.28363	0.28595	0.28965	0.29449	0.29742
3097.54	0.27872	0.2786	0.27802	0.27847	0.27904	0.28072	0.28332	0.28572	0.28941	0.2942	0.29722
3096.82	0.27846	0.27841	0.2778	0.2781	0.27873	0.2805	0.28301	0.28555	0.28911	0.29385	0.2971
3096.11	0.27812	0.27809	0.27748	0.27777	0.2784	0.28022	0.28273	0.28539	0.28884	0.29351	0.29697
3095.39	0.27774	0.2777	0.27706	0.27754	0.2781	0.2799	0.28249	0.2852	0.28862	0.29326	0.29681
3094.68	0.27739	0.27729	0.27663	0.27736	0.27782	0.27957	0.28226	0.28499	0.2884	0.29312	0.29659
3093.96	0.27705	0.27689	0.27631	0.27713	0.27753	0.27929	0.282	0.28474	0.28812	0.29301	0.29632
3093.25	0.27672	0.27651	0.27615	0.27679	0.2772	0.27907	0.28173	0.28446	0.28779	0.29283	0.29603
3092.53	0.27641	0.27617	0.27608	0.27645	0.27686	0.27891	0.28149	0.28416	0.28751	0.29259	0.29574
3091.82	0.27613	0.2759	0.27602	0.27625	0.27659	0.27878	0.28135	0.28388	0.28732	0.29237	0.29547
3091.11	0.27589	0.2757	0.27592	0.27616	0.27641	0.27867	0.28125	0.28366	0.28718	0.2922	0.29523
3090.39	0.2757	0.27555	0.27573	0.27608	0.27626	0.27852	0.2811	0.28352	0.28701	0.29204	0.29501
3089.68	0.27551	0.27537	0.27547	0.27591	0.27609	0.2783	0.28087	0.28344	0.28678	0.29179	0.29483
3088.96	0.27529	0.2751	0.27516	0.2756	0.27588	0.27803	0.28058	0.28333	0.28655	0.29144	0.29463
3088.25	0.27503	0.27475	0.27482	0.27523	0.27564	0.27776	0.28029	0.28312	0.28635	0.29108	0.2944
3087.53	0.27476	0.27437	0.27448	0.27485	0.27539	0.27751	0.27996	0.28281	0.28617	0.29073	0.29413
3086.82	0.27449	0.27402	0.27417	0.27451	0.27515	0.27725	0.27962	0.28246	0.28596	0.29041	0.29386
3086.11	0.27423	0.27376	0.27391	0.27421	0.27489	0.27693	0.27929	0.28215	0.28568	0.29013	0.29361
3085.39	0.27395	0.27358	0.27367	0.27389	0.2746	0.27657	0.27903	0.28188	0.28536	0.2899	0.2934
3084.68	0.27369	0.27341	0.27339	0.2736	0.27432	0.27623	0.27884	0.28162	0.28507	0.28968	0.29322
3083.96	0.27345	0.27322	0.2731	0.2734	0.27407	0.27595	0.27866	0.28137	0.28484	0.28944	0.29303
3083.25	0.27321	0.273	0.27281	0.27329	0.27386	0.27574	0.27844	0.28114	0.28464	0.28918	0.29283
3082.53	0.27292	0.27277	0.27255	0.27317	0.27366	0.27554	0.27819	0.28093	0.28442	0.28896	0.29261
3081.82	0.27261	0.27249	0.27233	0.27298	0.27342	0.27533	0.27792	0.2807	0.28416	0.28878	0.29238
3081.1	0.27231	0.27219	0.27211	0.27271	0.27312	0.27509	0.27764	0.28047	0.28388	0.28857	0.29212
3080.39	0.27207	0.2719	0.27189	0.27241	0.27279	0.27485	0.27732	0.28029	0.28361	0.28829	0.29183
3079.68	0.27189	0.27167	0.27166	0.27209	0.27247	0.27467	0.277	0.28019	0.28336	0.28797	0.29153
3078.96	0.27173	0.27151	0.27143	0.27175	0.2722	0.27453	0.2767	0.28009	0.28312	0.28775	0.29123
3078.25	0.27155	0.2714	0.2712	0.27142	0.27196	0.27437	0.27645	0.27986	0.28283	0.28765	0.2909
3077.53	0.27134	0.27128	0.27098	0.27114	0.27173	0.27414	0.27623	0.27946	0.28241	0.2876	0.29057
3076.82	0.27113	0.27112	0.27075	0.27091	0.27148	0.27383	0.27605	0.27899	0.28194	0.28746	0.29029
3076.1	0.27095	0.27094	0.27047	0.27075	0.27124	0.27352	0.27588	0.27861	0.28154	0.28717	0.29007
3075.39	0.27079	0.27074	0.27019	0.27064	0.27103	0.27324	0.27572	0.27842	0.28133	0.28683	0.2899
3074.68	0.27063	0.27053	0.26994	0.27052	0.27085	0.27301	0.27552	0.27834	0.28122	0.28653	0.28974
3073.96	0.27043	0.27029	0.26974	0.27034	0.27067	0.27278	0.27528	0.27823	0.2811	0.28629	0.28954
3073.25	0.27017	0.27002	0.2695	0.27009	0.27048	0.27252	0.275	0.27802	0.28093	0.28602	0.28927
3072.53	0.26984	0.26974	0.26919	0.26981	0.27027	0.27224	0.27469	0.27773	0.28075	0.28567	0.28896
3071.82	0.26944	0.26945	0.26884	0.26953	0.27001	0.27198	0.27436	0.2774	0.28057	0.28529	0.28866
3071.1	0.26901	0.26914	0.26849	0.26924	0.26969	0.27177	0.27403	0.27705	0.28034	0.28495	0.28842
3070.39	0.26856	0.26879	0.26817	0.26892	0.26935	0.27155	0.27376	0.27673	0.28007	0.28469	0.2882
3069.67	0.26814	0.26841	0.26789	0.26863	0.26903	0.27129	0.27356	0.27647	0.27981	0.2845	0.28797
3068.96	0.26783	0.26807	0.26764	0.2684	0.26876	0.27101	0.27339	0.27629	0.2796	0.28438	0.28774
3068.25	0.26765	0.26778	0.26741	0.26821	0.26856	0.27075	0.27318	0.27613	0.27942	0.2843	0.28754
3067.53	0.2675	0.26752	0.26719	0.26799	0.26843	0.27052	0.27294	0.27592	0.27921	0.28416	0.28738
3066.82	0.26729	0.26723	0.26694	0.26768	0.26828	0.27025	0.27269	0.27563	0.27893	0.2839	0.28722
3066.1	0.267	0.26689	0.26668	0.26731	0.26802	0.2699	0.27245	0.27529	0.27858	0.28353	0.28698
3065.39	0.26668	0.26655	0.26643	0.2669	0.26766	0.26952	0.2722	0.27497	0.27823	0.28314	0.28663
3064.67	0.26636	0.26624	0.26619	0.26653	0.26728	0.26918	0.27195	0.27471	0.27794	0.28281	0.28622
3063.96	0.26605	0.26601	0.26597	0.26624	0.26698	0.26894	0.27172	0.2745	0.27775	0.28257	0.28586
3063.24	0.26574	0.26582	0.26576	0.26605	0.26678	0.26876	0.27152	0.27431	0.27759	0.2824	0.2856
3062.53	0.26548	0.26565	0.26555	0.26591	0.26663	0.26859	0.27132	0.27406	0.2774	0.28224	0.28542
3061.82	0.26533	0.26546	0.26536	0.26575	0.26643	0.26841	0.27108	0.27374	0.27718	0.28206	0.28524
3061.1	0.26522	0.26527	0.26517	0.26556	0.2662	0.26823	0.2708	0.27343	0.27695	0.28184	0.28503
3060.39	0.26506	0.26506	0.26495	0.26538	0.26598	0.2681	0.27053	0.27318	0.27676	0.28157	0.28479
3059.67	0.26482	0.26486	0.2647	0.26523	0.2658	0.26798	0.27033	0.27302	0.27662	0.28132	0.28455
3058.96	0.26457	0.26466	0.26445	0.26507	0.26562	0.26781	0.27017	0.27289	0.27651	0.28112	0.28434
3058.24	0.26435	0.26447	0.26422	0.26487	0.26541	0.26752	0.26997	0.27273	0.27638	0.28094	0.28417
3057.53	0.26412	0.26426	0.26401	0.26461	0.26517	0.26717	0.26969	0.27247	0.2762	0.28072	0.28405
3056.82	0.26381	0.26398	0.26376	0.26434	0.2649	0.26685	0.26938	0.27211	0.27597	0.28044	0.28393
3056.1	0.2634	0.26363	0.26347	0.2641	0.26464	0.26659	0.26912	0.27173	0.27571	0.28014	0.28378
3055.39	0.26299	0.26326	0.26316	0.26388	0.26439	0.26638	0.26893	0.27144	0.27543	0.27984	0.28353
3054.67	0.26269	0.26295	0.26284	0.26369	0.26413	0.26616	0.26872	0.27128	0.27514	0.27955	0.2832
3053.96	0.26251	0.26272	0.26254	0.2635	0.26389	0.26591	0.26843	0.27122	0.27485	0.27927	0.28288
3053.24	0.26239	0.26256	0.26234	0.26329	0.26367	0.26568	0.26811	0.27115	0.27456	0.27903	0.28265
3052.53	0.26226	0.26243	0.26226	0.26306	0.2635	0.26552	0.26787	0.27102	0.27431	0.27886	0.28253
3051.81	0.26211	0.26231	0.26221	0.26283	0.26335	0.26541	0.26773	0.27086	0.27415	0.27875	0.28244
3051.1	0.26195	0.2622	0.2621	0.26257	0.2632	0.26526	0.26764	0.27068	0.27402	0.27863	0.28233
3050.39	0.26175	0.26204	0.26186	0.26228	0.26297	0.26501	0.26751	0.27047	0.27383	0.27846	0.28213
3049.67	0.26153	0.2618	0.26155	0.26197	0.26267	0.26466	0.26731	0.27022	0.27353	0.27824	0.28185
3048.96	0.26131	0.26149	0.26124	0.26167	0.26235	0.2643	0.26712	0.26994	0.27318	0.27799	0.28152
3048.24	0.26107	0.26116	0.26098	0.26141	0.26207	0.26401	0.26697	0.26968	0.27288	0.27771	0.28118
3047.53	0.26079	0.26087	0.26078	0.26118	0.26189	0.26379	0.26682	0.26946	0.27271	0.2774	0.28086
3046.81	0.26045	0.26061	0.26059	0.26097	0.26176	0.26361	0.26658	0.2693	0.27263	0.27708	0.28057
3046.1	0.2601	0.26041	0.26041	0.26078	0.26159	0.26344	0.26626	0.26913	0.27255	0.27678	0.2803
3045.39	0.25983	0.26023	0.26021	0.26062	0.26135	0.26329	0.26596	0.2689	0.2724	0.27656	0.28008
3044.67	0.25965	0.26001	0.25999	0.26047	0.26107	0.26312	0.26572	0.26861	0.27215	0.27643	0.2799
3043.96	0.25953	0.25972	0.25972	0.2603	0.26081	0.26293	0.2655	0.26832	0.27182	0.27633	0.27975
3043.24	0.25942	0.25939	0.25939	0.26008	0.26058	0.26268	0.26526	0.26804	0.27147	0.2762	0.27962
3042.53	0.25927	0.25908	0.25902	0.25982	0.26036	0.2624	0.26501	0.26777	0.27117	0.27602	0.27947
3041.81	0.25908	0.25881	0.25866	0.25954	0.26013	0.26215	0.26478	0.26748	0.27095	0.27583	0.27925
3041.1	0.25884	0.25855	0.25836	0.25924	0.25989	0.26194	0.26454	0.26721	0.27078	0.27564	0.27898
3040.38	0.25857	0.25831	0.25814	0.25893	0.25961	0.26174	0.26425	0.26699	0.27055	0.27544	0.27865
3039.67	0.25825	0.25809	0.25796	0.25858	0.25932	0.26149	0.26391	0.26679	0.27022	0.27518	0.27829
3038.96	0.25791	0.25789	0.2578	0.25824	0.25903	0.26121	0.26358	0.26659	0.26985	0.27487	0.27792
3038.24	0.25755	0.2577	0.25762	0.25798	0.25879	0.26091	0.26335	0.26636	0.26954	0.27457	0.27761
3037.53	0.25719	0.25751	0.2574	0.25782	0.25859	0.2606	0.26322	0.26613	0.2693	0.27431	0.2774
3036.81	0.25687	0.25732	0.25717	0.25771	0.25841	0.26029	0.26314	0.2659	0.26913	0.27411	0.27728
3036.1	0.25663	0.25712	0.25697	0.2576	0.2582	0.26003	0.26303	0.26565	0.269	0.27394	0.27719
3035.38	0.25643	0.2569	0.25679	0.25745	0.25792	0.25984	0.26285	0.26535	0.26887	0.27376	0.27704
3034.67	0.2562	0.25664	0.25657	0.25725	0.2576	0.25966	0.26258	0.26502	0.26867	0.27353	0.2768
3033.96	0.25591	0.25634	0.25628	0.25698	0.25729	0.25945	0.26224	0.26471	0.2684	0.27322	0.2765
3033.24	0.25561	0.25605	0.25597	0.25667	0.25704	0.2592	0.26186	0.26448	0.26811	0.27282	0.27615
3032.53	0.25537	0.25579	0.2557	0.25637	0.25684	0.2589	0.2615	0.26435	0.26787	0.27241	0.27579
3031.81	0.2552	0.25557	0.25548	0.25615	0.25663	0.25856	0.2612	0.26428	0.26765	0.2721	0.27545
3031.1	0.25502	0.25536	0.25528	0.25599	0.25638	0.25822	0.26094	0.26417	0.26744	0.27191	0.27515
3030.38	0.25479	0.25508	0.25506	0.25583	0.25612	0.25796	0.26073	0.26396	0.26723	0.27177	0.27493
3029.67	0.25451	0.25471	0.2548	0.25559	0.25588	0.25777	0.26053	0.26364	0.26699	0.27161	0.27472
3028.95	0.25425	0.25429	0.25449	0.25526	0.25566	0.25761	0.26032	0.26322	0.2667	0.27136	0.27448
3028.24	0.25403	0.25392	0.25413	0.25488	0.25545	0.25741	0.26007	0.26276	0.26637	0.27107	0.27417
3027.53	0.25381	0.25361	0.25376	0.25452	0.25522	0.25714	0.25978	0.26236	0.26602	0.2708	0.27382
3026.81	0.25356	0.25336	0.25342	0.25421	0.25495	0.25684	0.25948	0.26208	0.26572	0.27056	0.2735
3026.1	0.25327	0.25315	0.25314	0.25397	0.25464	0.25656	0.25921	0.26192	0.26552	0.27032	0.27324
3025.38	0.25297	0.25297	0.25291	0.25378	0.25434	0.25634	0.25895	0.26177	0.26541	0.27005	0.27303
3024.67	0.25269	0.2528	0.25269	0.25361	0.25409	0.25618	0.25868	0.26155	0.26528	0.26977	0.27283
3023.95	0.25246	0.25262	0.25247	0.25342	0.25387	0.25602	0.2584	0.26125	0.26506	0.2695	0.2726
3023.24	0.25224	0.25243	0.25223	0.25319	0.25363	0.25581	0.25813	0.26095	0.26477	0.26927	0.27236
3022.53	0.25201	0.25223	0.25201	0.25294	0.25333	0.25554	0.25792	0.26072	0.26452	0.26907	0.27215
3021.81	0.25175	0.25205	0.25181	0.2527	0.25302	0.25528	0.25775	0.26058	0.26432	0.26889	0.27198
3021.1	0.25149	0.25188	0.25162	0.25247	0.25277	0.25506	0.25759	0.26048	0.26412	0.26873	0.27186
3020.38	0.25127	0.25169	0.25143	0.25226	0.2526	0.25488	0.2574	0.26037	0.26386	0.26858	0.27175
3019.67	0.25108	0.25146	0.25125	0.25206	0.25249	0.25469	0.2572	0.26024	0.26357	0.26844	0.27159
3018.95	0.25089	0.25116	0.25106	0.25189	0.25238	0.25449	0.25701	0.26008	0.26333	0.26829	0.27138
3018.24	0.25066	0.25085	0.25085	0.25175	0.25225	0.2543	0.25682	0.25991	0.26317	0.26814	0.27116
3017.52	0.25042	0.2506	0.25063	0.25161	0.2521	0.25412	0.25661	0.25976	0.26306	0.26797	0.27098
3016.81	0.25019	0.25044	0.25042	0.25142	0.25192	0.25392	0.25637	0.25959	0.26294	0.26779	0.27087
3016.1	0.24996	0.25033	0.25022	0.25117	0.25168	0.2537	0.25614	0.25939	0.26277	0.26762	0.27075
3015.38	0.24973	0.25019	0.25002	0.2509	0.2514	0.25348	0.25595	0.25917	0.26256	0.26746	0.27059
3014.67	0.24949	0.24996	0.24985	0.2507	0.25112	0.25332	0.25582	0.25897	0.26233	0.26729	0.27036
3013.95	0.24926	0.24966	0.24968	0.25059	0.25087	0.2532	0.25571	0.25878	0.26212	0.26707	0.27013
3013.24	0.24905	0.24933	0.24947	0.25046	0.25063	0.25308	0.25557	0.25857	0.26192	0.2668	0.26991
3012.52	0.24883	0.24903	0.24921	0.2502	0.25039	0.2529	0.25536	0.25829	0.26168	0.26648	0.26969
3011.81	0.2486	0.24874	0.2489	0.24979	0.25016	0.25265	0.25511	0.25794	0.26141	0.26617	0.26943
3011.1	0.24835	0.24847	0.24856	0.24935	0.24992	0.25234	0.25484	0.2576	0.26111	0.26587	0.2691
3010.38	0.2481	0.24819	0.24823	0.24897	0.24967	0.25203	0.25454	0.25728	0.26079	0.26553	0.26872
3009.67	0.24782	0.24792	0.24792	0.24869	0.2494	0.25174	0.25422	0.25698	0.26044	0.26513	0.26833
3008.95	0.24753	0.24767	0.24765	0.24846	0.24913	0.25146	0.25387	0.25666	0.26005	0.26469	0.26797
3008.24	0.24728	0.24744	0.24738	0.24821	0.24886	0.25115	0.25355	0.25635	0.25964	0.2643	0.26765
3007.52	0.24708	0.24726	0.2471	0.24794	0.24862	0.2508	0.25329	0.25607	0.25927	0.26402	0.26739
3006.81	0.2469	0.24709	0.24682	0.24768	0.24838	0.25044	0.25307	0.25586	0.25901	0.26385	0.26719
3006.09	0.24669	0.24692	0.2466	0.24748	0.24815	0.25014	0.25287	0.2557	0.25888	0.2637	0.26699
3005.38	0.24646	0.2467	0.24642	0.24731	0.24791	0.24991	0.25265	0.25553	0.25879	0.26354	0.26676
3004.67	0.24622	0.24641	0.24625	0.24711	0.24766	0.2497	0.25242	0.25532	0.25867	0.26337	0.26652
3003.95	0.24599	0.24609	0.24606	0.24687	0.24739	0.24946	0.25218	0.25505	0.2585	0.26319	0.26629
3003.24	0.24575	0.24579	0.24587	0.24663	0.24715	0.24921	0.25195	0.25478	0.25829	0.26303	0.26606
3002.52	0.24552	0.24555	0.24569	0.24643	0.24694	0.249	0.25173	0.25458	0.25807	0.26288	0.26584
3001.81	0.24529	0.2454	0.24549	0.24627	0.24676	0.24883	0.25151	0.25442	0.25783	0.26268	0.26559
3001.09	0.24506	0.24527	0.24523	0.2461	0.24658	0.24862	0.25126	0.25426	0.25757	0.26241	0.26533
3000.38	0.24484	0.24512	0.24495	0.24591	0.2464	0.24838	0.25099	0.25406	0.25735	0.26212	0.26512
2999.67	0.24467	0.24494	0.24479	0.24575	0.2463	0.24823	0.25079	0.2539	0.25722	0.26194	0.26504
2998.95	0.24448	0.24463	0.24472	0.24552	0.24615	0.24811	0.25059	0.25371	0.25706	0.26182	0.26494
2998.24	0.24429	0.2443	0.2447	0.24531	0.24597	0.24798	0.25042	0.25351	0.25683	0.26172	0.26484
2997.52	0.24409	0.24403	0.24458	0.24512	0.24575	0.24777	0.2502	0.2533	0.25653	0.26152	0.26465
2996.81	0.24386	0.24386	0.24432	0.24489	0.24549	0.2475	0.2499	0.25309	0.2562	0.26122	0.26434
2996.09	0.24363	0.24375	0.24398	0.24463	0.24522	0.24729	0.24961	0.25286	0.25593	0.26091	0.26404
2995.38	0.24342	0.24363	0.24368	0.24438	0.24496	0.24717	0.24938	0.2526	0.25575	0.26066	0.2638
2994.66	0.2432	0.24342	0.24343	0.24413	0.24474	0.24705	0.24919	0.25233	0.25559	0.26044	0.26365
2993.95	0.24298	0.24313	0.24324	0.24392	0.24457	0.24686	0.24901	0.25213	0.25542	0.26021	0.26353
2993.24	0.24277	0.24284	0.24305	0.24374	0.24441	0.24662	0.24884	0.25199	0.25527	0.25997	0.26338
2992.52	0.2426	0.24263	0.24282	0.24358	0.24422	0.24633	0.24865	0.25181	0.25512	0.25974	0.26313
2991.81	0.24248	0.24253	0.24253	0.24338	0.24396	0.24604	0.24841	0.25152	0.25493	0.25952	0.26276
2991.09	0.24239	0.24248	0.24224	0.24311	0.24369	0.24575	0.24814	0.25119	0.25468	0.25934	0.26237
2990.38	0.24228	0.24239	0.24201	0.24278	0.24345	0.24546	0.24787	0.25088	0.25438	0.25916	0.26202
2989.66	0.24212	0.24218	0.2418	0.24246	0.24322	0.24521	0.24763	0.25063	0.25408	0.25896	0.26177
2988.95	0.2419	0.24189	0.24161	0.24222	0.24297	0.24502	0.24743	0.25045	0.25381	0.25874	0.2616
2988.24	0.24167	0.2416	0.24145	0.24206	0.24274	0.24487	0.2473	0.25029	0.25361	0.25851	0.26147
2987.52	0.24145	0.24138	0.24132	0.24194	0.2426	0.2447	0.24718	0.25008	0.25346	0.25828	0.26131
2986.81	0.24122	0.24122	0.24119	0.24178	0.24249	0.24451	0.24703	0.24978	0.25331	0.25803	0.26107
2986.09	0.24097	0.24111	0.241	0.24156	0.24234	0.24431	0.24684	0.24948	0.25313	0.25775	0.26078
2985.38	0.24074	0.24102	0.24079	0.24132	0.2421	0.24409	0.24661	0.24928	0.2529	0.25748	0.26051
2984.66	0.24056	0.24088	0.2406	0.24113	0.24181	0.24381	0.24637	0.24917	0.25268	0.25722	0.26029
2983.95	0.24045	0.24067	0.24048	0.24104	0.24155	0.24354	0.24618	0.24911	0.25251	0.257	0.26014
2983.23	0.24036	0.24045	0.2404	0.241	0.24135	0.24333	0.24604	0.24905	0.25238	0.25685	0.26003
2982.52	0.24025	0.24029	0.24033	0.24095	0.24121	0.24322	0.24591	0.24894	0.25226	0.25677	0.25995
2981.81	0.24012	0.24019	0.24022	0.24084	0.24113	0.24317	0.24576	0.24876	0.2521	0.25675	0.25987
2981.09	0.24	0.24012	0.24007	0.24068	0.24109	0.2431	0.2456	0.24856	0.25188	0.25672	0.25979
2980.38	0.2399	0.24001	0.23985	0.2405	0.24102	0.24294	0.24544	0.24832	0.25163	0.25662	0.25967
2979.66	0.23981	0.23985	0.23957	0.24031	0.2409	0.24272	0.24522	0.24804	0.25138	0.25638	0.2595
2978.95	0.23969	0.23964	0.23927	0.24007	0.24069	0.24248	0.24489	0.24777	0.25111	0.25602	0.25923
2978.23	0.23954	0.23943	0.23902	0.23981	0.24043	0.24224	0.24453	0.24755	0.25082	0.25562	0.25888
2977.52	0.23939	0.23925	0.23885	0.23955	0.24013	0.24203	0.24428	0.24737	0.25052	0.25528	0.2585
2976.81	0.23929	0.23912	0.23876	0.23937	0.23984	0.24185	0.24421	0.2472	0.25031	0.25508	0.25816
2976.09	0.23925	0.23904	0.23872	0.2393	0.23964	0.2417	0.24422	0.24704	0.25023	0.25503	0.25794
2975.38	0.23926	0.23903	0.23871	0.23927	0.23952	0.24155	0.2442	0.24689	0.25022	0.25502	0.25784
2974.66	0.23925	0.23903	0.23866	0.23919	0.2394	0.24137	0.24407	0.24673	0.25016	0.25496	0.25779
2973.95	0.23915	0.23897	0.2385	0.23899	0.2392	0.24117	0.2438	0.24649	0.24999	0.25479	0.2577
2973.23	0.23897	0.23881	0.23825	0.23872	0.23894	0.24096	0.24348	0.24621	0.24975	0.25451	0.25753
2972.52	0.2388	0.23863	0.23802	0.23845	0.23874	0.24075	0.2432	0.24598	0.24948	0.25419	0.25737
2971.8	0.23872	0.2385	0.23788	0.23823	0.23864	0.24054	0.24303	0.24586	0.24925	0.25389	0.25723
2971.09	0.23872	0.2384	0.23781	0.23808	0.23862	0.24034	0.24291	0.24576	0.24909	0.25368	0.25705
2970.38	0.23872	0.23827	0.23772	0.23803	0.23859	0.24014	0.24278	0.24562	0.24901	0.25353	0.25677
2969.66	0.23864	0.23808	0.23759	0.23802	0.23848	0.23993	0.24257	0.2454	0.24891	0.25338	0.25643
2968.95	0.2385	0.23789	0.23748	0.23797	0.23831	0.23974	0.24232	0.24518	0.24873	0.25319	0.25616
2968.23	0.23842	0.23777	0.23744	0.23786	0.23814	0.23963	0.24214	0.24502	0.24851	0.25299	0.256
2967.52	0.23848	0.23773	0.23742	0.23771	0.23799	0.23957	0.24209	0.24493	0.2483	0.25283	0.25592
2966.8	0.23857	0.23768	0.23734	0.23755	0.23782	0.23949	0.24204	0.24485	0.24811	0.25268	0.25581
2966.09	0.23854	0.23757	0.23714	0.23741	0.23758	0.23934	0.24188	0.24471	0.24791	0.25248	0.25563
2965.38	0.23837	0.23745	0.23689	0.23727	0.23732	0.23919	0.24166	0.2445	0.2477	0.25227	0.25543
2964.66	0.23817	0.23736	0.23669	0.23712	0.23713	0.2391	0.24147	0.24431	0.24751	0.25212	0.25525
2963.95	0.23806	0.23728	0.23656	0.23696	0.23702	0.23906	0.24137	0.24416	0.24736	0.25205	0.2551
2963.23	0.23801	0.23719	0.23644	0.23683	0.23694	0.23895	0.24128	0.24403	0.24725	0.25198	0.25496
2962.52	0.23799	0.23713	0.23627	0.23672	0.23684	0.23875	0.24111	0.24387	0.24713	0.25185	0.25483
2961.8	0.23793	0.2371	0.23608	0.23656	0.23668	0.23851	0.24083	0.24368	0.24695	0.25164	0.25468
2961.09	0.2378	0.23702	0.2359	0.2363	0.23645	0.23823	0.24051	0.24346	0.24667	0.25136	0.25446
2960.37	0.23756	0.2368	0.23571	0.23593	0.23615	0.2379	0.2402	0.24317	0.24635	0.25106	0.25413
2959.66	0.23726	0.23649	0.23552	0.23554	0.23584	0.23757	0.23993	0.24285	0.24606	0.25078	0.25374
2958.95	0.23698	0.23622	0.23534	0.23523	0.23558	0.23732	0.2397	0.24257	0.24581	0.25057	0.25341
2958.23	0.23679	0.23605	0.2352	0.23499	0.23541	0.23715	0.23951	0.24241	0.24558	0.25044	0.25321
2957.52	0.23667	0.2359	0.23507	0.2348	0.23527	0.23699	0.23931	0.24231	0.24537	0.25031	0.25311
2956.8	0.23653	0.23567	0.2349	0.23457	0.2351	0.23676	0.23907	0.24216	0.24518	0.25008	0.25303
2956.09	0.23632	0.23535	0.23465	0.23429	0.23488	0.23649	0.23879	0.2419	0.24501	0.24977	0.25291
2955.37	0.23605	0.23506	0.23431	0.23402	0.23469	0.23626	0.23855	0.24161	0.24484	0.24951	0.25277
2954.66	0.23577	0.23483	0.23397	0.23388	0.23458	0.23612	0.2384	0.24143	0.24469	0.24936	0.25261
2953.95	0.23552	0.23462	0.23372	0.23384	0.23448	0.23608	0.23838	0.24139	0.2446	0.24931	0.25245
2953.23	0.2353	0.23441	0.2336	0.23378	0.23434	0.23604	0.2384	0.24141	0.24457	0.24928	0.25228
2952.52	0.23505	0.23419	0.23353	0.23359	0.23411	0.23595	0.23835	0.24133	0.24454	0.24915	0.25208
2951.8	0.23476	0.23397	0.2334	0.23329	0.23384	0.23577	0.23816	0.24108	0.24437	0.2489	0.2518
2951.09	0.23448	0.23376	0.2332	0.23297	0.23357	0.23553	0.23788	0.24072	0.24402	0.24858	0.25148
2950.37	0.23427	0.23358	0.23297	0.23271	0.23333	0.23526	0.23764	0.24039	0.24361	0.24829	0.2512
2949.66	0.23412	0.23342	0.23278	0.23256	0.23313	0.235	0.23746	0.24017	0.24332	0.24807	0.25104
2948.94	0.23398	0.23323	0.23261	0.2325	0.233	0.2348	0.23731	0.24004	0.24319	0.24792	0.25099
2948.23	0.23382	0.23303	0.23244	0.23248	0.23296	0.23468	0.23716	0.23996	0.24317	0.24777	0.25098
2947.52	0.23368	0.23288	0.23225	0.23244	0.23299	0.23461	0.23701	0.23989	0.24316	0.24764	0.25095
2946.8	0.23355	0.23279	0.23209	0.23234	0.23292	0.23452	0.23686	0.23979	0.2431	0.24754	0.25083
2946.09	0.2334	0.23273	0.23196	0.23223	0.23269	0.23438	0.23668	0.23964	0.24297	0.24746	0.25068
2945.37	0.23322	0.23263	0.23183	0.23215	0.23242	0.23425	0.23651	0.23945	0.2428	0.24736	0.25053
2944.66	0.23301	0.23245	0.23168	0.23213	0.23223	0.23415	0.23637	0.23926	0.24261	0.24722	0.25038
2943.94	0.23279	0.23223	0.23152	0.23206	0.23211	0.234	0.2362	0.23903	0.24232	0.24701	0.25017
2943.23	0.23258	0.232	0.23139	0.23185	0.23196	0.23374	0.23596	0.23873	0.24193	0.24673	0.24985
2942.52	0.23238	0.2318	0.23127	0.23149	0.23172	0.23343	0.2357	0.23836	0.24151	0.24642	0.24946
2941.8	0.23222	0.23162	0.23112	0.23111	0.23143	0.23315	0.23549	0.23798	0.24118	0.24614	0.24908
2941.09	0.23208	0.23144	0.23094	0.23082	0.23115	0.23296	0.23531	0.23766	0.24096	0.24592	0.2488
2940.37	0.23194	0.23126	0.23074	0.23064	0.23092	0.23279	0.23511	0.23739	0.24082	0.24574	0.2486
2939.66	0.2318	0.23109	0.23058	0.23052	0.23073	0.2326	0.2349	0.23717	0.24067	0.24556	0.24842
2938.94	0.23169	0.23094	0.23044	0.23045	0.2306	0.23238	0.23473	0.23701	0.24044	0.24541	0.24828
2938.23	0.23161	0.23085	0.23031	0.23043	0.23055	0.23217	0.23463	0.23691	0.24018	0.2453	0.2482
2937.51	0.23151	0.23081	0.23019	0.23041	0.23054	0.23196	0.23457	0.23685	0.23999	0.24521	0.24811
2936.8	0.23139	0.23079	0.23008	0.23034	0.23052	0.23175	0.23452	0.23682	0.23994	0.24511	0.24798
2936.09	0.23123	0.2307	0.22995	0.23019	0.23047	0.23152	0.23445	0.23674	0.23999	0.24494	0.2478
2935.37	0.23106	0.23054	0.22981	0.22999	0.23037	0.23137	0.23433	0.23662	0.24007	0.24472	0.24761
2934.66	0.23089	0.23035	0.22971	0.22978	0.23023	0.23135	0.23416	0.23648	0.24012	0.24453	0.24747
2933.94	0.23074	0.23017	0.22969	0.22958	0.23009	0.23142	0.23396	0.2364	0.2401	0.2444	0.2474
2933.23	0.23066	0.23001	0.22969	0.22946	0.22998	0.23148	0.23374	0.23639	0.24002	0.24433	0.24741
2932.51	0.23062	0.22992	0.22961	0.22945	0.22993	0.2315	0.23356	0.23644	0.23993	0.24429	0.24745
2931.8	0.23059	0.22992	0.22943	0.22946	0.22997	0.23153	0.23349	0.23648	0.23989	0.24428	0.24749
2931.09	0.23051	0.22993	0.22921	0.22942	0.23004	0.23156	0.23353	0.23648	0.23986	0.24427	0.24748
2930.37	0.23035	0.22983	0.22903	0.22927	0.22999	0.2315	0.2336	0.2364	0.23978	0.24424	0.24739
2929.66	0.23007	0.22959	0.22887	0.22903	0.22975	0.23127	0.23357	0.23619	0.23961	0.24413	0.24718
2928.94	0.22969	0.2292	0.22863	0.22869	0.22932	0.23094	0.23336	0.23583	0.23935	0.24392	0.24686
2928.23	0.22927	0.22873	0.22822	0.22825	0.22882	0.23058	0.233	0.2354	0.23901	0.24357	0.2464
2927.51	0.22888	0.22825	0.22772	0.2278	0.22835	0.2302	0.23256	0.23499	0.23858	0.24308	0.24583
2926.8	0.22854	0.22786	0.22725	0.22744	0.22793	0.22978	0.23214	0.23467	0.23811	0.24253	0.24527
2926.08	0.22825	0.22755	0.2269	0.22719	0.22755	0.22931	0.23173	0.23439	0.23764	0.24204	0.24484
2925.37	0.22794	0.22725	0.2266	0.22693	0.22718	0.22884	0.2313	0.23409	0.2372	0.24168	0.24457
2924.66	0.22753	0.22685	0.22628	0.22654	0.22678	0.22838	0.23087	0.23375	0.23677	0.2414	0.24435
2923.94	0.22702	0.22635	0.22588	0.22606	0.22635	0.22797	0.23049	0.23336	0.23636	0.24113	0.24409
2923.23	0.22649	0.22579	0.22539	0.22557	0.22594	0.22765	0.23012	0.23298	0.23598	0.24082	0.24377
2922.51	0.22606	0.22528	0.22484	0.22513	0.22556	0.22739	0.22972	0.23262	0.23562	0.24046	0.24339
2921.8	0.22565	0.22488	0.2243	0.22474	0.22517	0.22712	0.2293	0.23227	0.23525	0.24008	0.24297
2921.08	0.22519	0.22458	0.22387	0.22437	0.22477	0.22685	0.22889	0.2319	0.23488	0.23975	0.24261
2920.37	0.22473	0.22431	0.22357	0.22408	0.2244	0.22654	0.22853	0.23152	0.23454	0.23948	0.24235
2919.66	0.22438	0.22402	0.22337	0.22385	0.22409	0.22619	0.22822	0.23117	0.23427	0.23927	0.24218
2918.94	0.22418	0.22372	0.22322	0.22364	0.22383	0.22583	0.22795	0.23088	0.23412	0.23905	0.24205
2918.23	0.22402	0.22341	0.22301	0.22335	0.22359	0.22549	0.22772	0.23065	0.23402	0.23876	0.2419
2917.51	0.22376	0.22308	0.22268	0.22298	0.22334	0.22521	0.2275	0.23041	0.23388	0.23843	0.2417
2916.8	0.22342	0.22274	0.22226	0.22261	0.22308	0.22496	0.22729	0.23013	0.23366	0.2381	0.24144
2916.08	0.22306	0.22244	0.22189	0.22234	0.22282	0.22475	0.22709	0.22989	0.23343	0.23784	0.24111
2915.37	0.2228	0.22224	0.2217	0.22222	0.22264	0.22462	0.22695	0.22978	0.23332	0.2377	0.2408
2914.65	0.22263	0.22212	0.22164	0.2222	0.22256	0.22461	0.22689	0.2298	0.23331	0.23769	0.24059
2913.94	0.22244	0.22201	0.22155	0.22216	0.22249	0.2246	0.22684	0.22979	0.23329	0.23774	0.24044
2913.23	0.22215	0.2218	0.22132	0.22199	0.22232	0.22441	0.22667	0.22962	0.23309	0.23769	0.24024
2912.51	0.22179	0.22145	0.22098	0.22172	0.22205	0.22404	0.22635	0.22928	0.23273	0.23748	0.23998
2911.8	0.22148	0.22104	0.22065	0.22142	0.22178	0.22365	0.22598	0.22893	0.23234	0.23718	0.23971
2911.08	0.22127	0.22067	0.22041	0.22118	0.22156	0.22341	0.22567	0.2287	0.23205	0.23687	0.23952
2910.37	0.22107	0.22037	0.22022	0.22095	0.22135	0.22326	0.22542	0.22856	0.23185	0.2366	0.23937
2909.65	0.22077	0.2201	0.22001	0.22064	0.22106	0.22308	0.22516	0.22838	0.23162	0.23631	0.23916
2908.94	0.22038	0.21984	0.21971	0.22021	0.22068	0.2228	0.22482	0.22806	0.23132	0.23597	0.23882
2908.23	0.21997	0.21959	0.21934	0.21971	0.22026	0.22247	0.22445	0.22768	0.23096	0.23561	0.2384
2907.51	0.21961	0.21936	0.21897	0.21928	0.21987	0.22211	0.22412	0.22732	0.23062	0.23528	0.23802
2906.8	0.2193	0.21911	0.21865	0.219	0.21957	0.22173	0.22388	0.22705	0.23032	0.235	0.23775
2906.08	0.21903	0.21882	0.2184	0.21885	0.21936	0.22137	0.22375	0.22685	0.23006	0.23475	0.23755
2905.37	0.21881	0.21853	0.21819	0.21874	0.21917	0.22106	0.22368	0.22665	0.22981	0.23449	0.23733
2904.65	0.21861	0.21825	0.21795	0.21857	0.21896	0.22082	0.22357	0.2264	0.22959	0.23418	0.23709
2903.94	0.2184	0.21799	0.21764	0.21833	0.21872	0.22061	0.22336	0.22615	0.2294	0.23386	0.23685
2903.22	0.21813	0.21778	0.21728	0.21806	0.21847	0.22041	0.22303	0.2259	0.22921	0.2336	0.23661
2902.51	0.21784	0.21761	0.21694	0.21781	0.21822	0.22019	0.2227	0.22566	0.22902	0.23343	0.23634
2901.8	0.21757	0.21743	0.21667	0.21758	0.218	0.21994	0.22246	0.2254	0.22884	0.23329	0.23608
2901.08	0.21734	0.2172	0.21649	0.21736	0.21784	0.21968	0.22234	0.22517	0.22866	0.23309	0.23589
2900.37	0.21714	0.21692	0.21635	0.21713	0.21772	0.21944	0.22224	0.22495	0.22846	0.2328	0.23573
2899.65	0.2169	0.21665	0.21621	0.21689	0.21758	0.21925	0.22205	0.22473	0.22824	0.2325	0.23553
2898.94	0.21662	0.21643	0.21603	0.21666	0.21736	0.21905	0.22176	0.2245	0.228	0.23229	0.23526
2898.22	0.21634	0.21622	0.21582	0.21643	0.21709	0.21884	0.22147	0.22431	0.22778	0.23215	0.23499
2897.51	0.21613	0.21602	0.21562	0.21621	0.21686	0.2187	0.22124	0.22421	0.22762	0.23207	0.2348
2896.8	0.21598	0.21584	0.21542	0.21604	0.21669	0.21865	0.22108	0.2242	0.2275	0.23201	0.23467
2896.08	0.21582	0.21566	0.21518	0.21589	0.2165	0.21857	0.22091	0.22415	0.22735	0.23191	0.23452
2895.37	0.21557	0.21539	0.21487	0.21571	0.2162	0.21834	0.22069	0.22394	0.22709	0.23171	0.2343
2894.65	0.21523	0.21505	0.21453	0.21544	0.21578	0.21798	0.22043	0.22356	0.22676	0.23135	0.23396
2893.94	0.21485	0.21469	0.21424	0.21508	0.21534	0.21759	0.22012	0.22311	0.2264	0.23089	0.23358
2893.22	0.21445	0.21439	0.21401	0.21466	0.215	0.21723	0.21978	0.22274	0.22605	0.23044	0.23322
2892.51	0.21405	0.21415	0.21377	0.21425	0.21476	0.21691	0.21944	0.22245	0.2257	0.23011	0.23296
2891.79	0.21373	0.21393	0.21349	0.21392	0.21456	0.21661	0.21913	0.2222	0.22541	0.22988	0.23276
2891.08	0.2135	0.21369	0.21319	0.21368	0.21433	0.21636	0.21887	0.22194	0.22522	0.22969	0.23258
2890.37	0.2133	0.21341	0.21291	0.21348	0.21406	0.21616	0.21865	0.22167	0.22506	0.2295	0.23238
2889.65	0.21303	0.21312	0.21266	0.21329	0.2138	0.21598	0.21845	0.22141	0.22485	0.22926	0.23214
2888.94	0.21273	0.21283	0.2124	0.21309	0.21356	0.21579	0.21827	0.2212	0.22457	0.229	0.23191
2888.22	0.21252	0.21257	0.21213	0.2129	0.21334	0.21558	0.21811	0.22103	0.2243	0.22876	0.23173
2887.51	0.2124	0.21233	0.21187	0.2127	0.21313	0.21534	0.21794	0.22084	0.22409	0.22859	0.23155
2886.79	0.21226	0.21207	0.21162	0.21248	0.2129	0.21508	0.21775	0.22057	0.22393	0.22846	0.23132
2886.08	0.21202	0.21177	0.21139	0.21224	0.21266	0.21482	0.21751	0.22022	0.22376	0.22829	0.23104
2885.37	0.21173	0.21148	0.21117	0.21199	0.21243	0.21458	0.21723	0.21988	0.22355	0.22806	0.23078
2884.65	0.21146	0.21126	0.21097	0.21174	0.21224	0.21439	0.21695	0.21962	0.22329	0.22785	0.23055
2883.94	0.21124	0.21114	0.21082	0.2115	0.21209	0.21426	0.21673	0.21946	0.22305	0.22772	0.23037
2883.22	0.21104	0.21104	0.21072	0.2113	0.21195	0.21415	0.21654	0.21938	0.22287	0.22759	0.2302
2882.51	0.21085	0.21091	0.21063	0.21115	0.21178	0.21399	0.21634	0.21933	0.2227	0.2274	0.23006
2881.79	0.21065	0.21073	0.21049	0.21102	0.21158	0.21377	0.21609	0.21926	0.22252	0.22712	0.22992
2881.08	0.21048	0.21052	0.2103	0.21086	0.21138	0.2135	0.21583	0.21915	0.22234	0.22685	0.22974
2880.36	0.21035	0.21032	0.21006	0.21065	0.2112	0.21321	0.21562	0.21895	0.22214	0.22662	0.22951
2879.65	0.21026	0.2101	0.20982	0.21038	0.21104	0.21295	0.21551	0.21867	0.22191	0.22641	0.22924
2878.94	0.21019	0.20982	0.20962	0.21009	0.21087	0.21273	0.21544	0.21833	0.22168	0.22614	0.22898
2878.22	0.21009	0.20952	0.20945	0.20984	0.21066	0.21254	0.21531	0.21803	0.22145	0.22587	0.22874
2877.51	0.20993	0.20928	0.20932	0.20965	0.21044	0.21238	0.21506	0.2178	0.22123	0.22568	0.2285
2876.79	0.20976	0.20917	0.2092	0.20953	0.21024	0.21228	0.21478	0.21768	0.22103	0.22559	0.22827
2876.08	0.20968	0.20921	0.20916	0.2095	0.21015	0.21227	0.21462	0.21766	0.22089	0.22556	0.2281
2875.36	0.20974	0.20936	0.20923	0.20958	0.21021	0.21236	0.21463	0.21773	0.2209	0.22558	0.22806
2874.65	0.20985	0.20954	0.20936	0.20974	0.21035	0.21247	0.21473	0.21785	0.22103	0.22562	0.22816
2873.94	0.20993	0.20964	0.20944	0.20988	0.21042	0.21248	0.21476	0.21793	0.22112	0.22562	0.22826
2873.22	0.20989	0.20952	0.20934	0.20986	0.2103	0.21231	0.21461	0.21785	0.22099	0.2255	0.22818
2872.51	0.2097	0.2092	0.20902	0.20961	0.20999	0.21195	0.21428	0.21754	0.22065	0.22522	0.22786
2871.79	0.20937	0.20877	0.20858	0.20917	0.20957	0.2115	0.21385	0.21706	0.22023	0.22482	0.22742
2871.08	0.20896	0.20836	0.20814	0.2087	0.20912	0.21108	0.2134	0.21654	0.21984	0.22441	0.227
2870.36	0.20857	0.20806	0.20781	0.20828	0.20876	0.21074	0.213	0.2161	0.21953	0.22403	0.22664
2869.65	0.2083	0.20787	0.2076	0.20792	0.20855	0.21048	0.2127	0.21579	0.2193	0.22371	0.22635
2868.93	0.20818	0.20778	0.20748	0.20766	0.20845	0.21031	0.21255	0.21561	0.2191	0.22346	0.22612
2868.22	0.20812	0.20774	0.2074	0.20755	0.20837	0.21021	0.21253	0.21549	0.21889	0.22328	0.22595
2867.51	0.208	0.20769	0.20731	0.20754	0.20824	0.21013	0.21254	0.21537	0.21866	0.22315	0.22583
2866.79	0.20782	0.20757	0.2072	0.20757	0.20804	0.20999	0.2125	0.21519	0.21844	0.22304	0.22573
2866.08	0.20763	0.20739	0.20706	0.20753	0.20782	0.20978	0.21237	0.21499	0.21826	0.2229	0.22562
2865.36	0.20749	0.2072	0.2069	0.20741	0.20763	0.20955	0.21219	0.21485	0.21814	0.22271	0.22551
2864.65	0.20739	0.20705	0.20674	0.20724	0.20745	0.20937	0.21203	0.21481	0.21808	0.2225	0.22539
2863.93	0.20726	0.20694	0.20659	0.20703	0.20727	0.20922	0.21189	0.21476	0.218	0.2223	0.22523
2863.22	0.20708	0.20682	0.20644	0.20678	0.20707	0.20907	0.21174	0.21462	0.21787	0.22213	0.22502
2862.51	0.20695	0.20668	0.20627	0.20653	0.20693	0.20889	0.21154	0.21439	0.21768	0.22198	0.22481
2861.79	0.20691	0.20658	0.2061	0.20637	0.20688	0.20872	0.21137	0.21421	0.21749	0.22189	0.22465
2861.08	0.20692	0.20655	0.20596	0.20631	0.20689	0.20862	0.21125	0.2141	0.21732	0.22183	0.22451
2860.36	0.20687	0.2065	0.20584	0.20628	0.20684	0.20855	0.21113	0.21399	0.21716	0.22175	0.22433
2859.65	0.20667	0.20634	0.20565	0.20614	0.20664	0.2084	0.2109	0.21374	0.21699	0.22152	0.22405
2858.93	0.20633	0.20604	0.20534	0.20585	0.20633	0.20812	0.21055	0.21338	0.21677	0.22112	0.22369
2858.22	0.20595	0.2057	0.20501	0.20549	0.20597	0.20777	0.21017	0.21303	0.2165	0.22068	0.22332
2857.5	0.20561	0.20541	0.20473	0.20518	0.20564	0.20747	0.20983	0.21272	0.21616	0.22035	0.22298
2856.79	0.20534	0.20517	0.20449	0.2049	0.2053	0.2072	0.20951	0.2124	0.21577	0.22015	0.22262
2856.08	0.20509	0.20489	0.2042	0.20456	0.20491	0.20691	0.20916	0.21201	0.21536	0.21992	0.22226
2855.36	0.20481	0.20451	0.20386	0.20416	0.20449	0.20654	0.20877	0.21157	0.21497	0.21956	0.22194
2854.65	0.20451	0.20404	0.20348	0.20374	0.20407	0.20611	0.20842	0.21112	0.21464	0.21913	0.22166
2853.93	0.20419	0.20355	0.20309	0.20335	0.20369	0.20569	0.20813	0.21075	0.21433	0.21871	0.22137
2853.22	0.20388	0.20312	0.20272	0.20299	0.20335	0.20532	0.20783	0.21046	0.21397	0.21834	0.22102
2852.5	0.20354	0.20277	0.20235	0.20264	0.20304	0.20496	0.20747	0.21022	0.21352	0.21798	0.22063
2851.79	0.20316	0.20249	0.202	0.20229	0.20272	0.20459	0.20706	0.20995	0.21307	0.21762	0.22024
2851.08	0.20276	0.2022	0.20167	0.20193	0.20237	0.20421	0.20666	0.20965	0.21273	0.2173	0.21987
2850.36	0.20238	0.20187	0.20137	0.20161	0.20205	0.20389	0.2063	0.20934	0.21252	0.21705	0.21958
2849.65	0.20208	0.20156	0.20109	0.20141	0.20183	0.20368	0.20603	0.20907	0.21241	0.21688	0.21942
2848.93	0.20183	0.20132	0.20083	0.20129	0.20174	0.20356	0.20587	0.20889	0.21235	0.21677	0.21934
2848.22	0.20156	0.20115	0.20056	0.20113	0.20165	0.20345	0.20579	0.20879	0.21225	0.21666	0.21922
2847.5	0.20123	0.20096	0.20026	0.20088	0.20145	0.20326	0.20574	0.20866	0.21205	0.2165	0.21898
2846.79	0.20089	0.20071	0.19997	0.20057	0.20115	0.20299	0.20565	0.20846	0.21174	0.21626	0.21868
2846.07	0.20062	0.20041	0.19975	0.20033	0.20087	0.20273	0.20551	0.20825	0.21142	0.21596	0.21849
2845.36	0.20037	0.20007	0.19959	0.20018	0.20063	0.2025	0.20532	0.20809	0.21117	0.2157	0.21841
2844.65	0.20006	0.19973	0.19939	0.20002	0.20039	0.20229	0.20512	0.20795	0.211	0.21555	0.21832
2843.93	0.19967	0.1994	0.19912	0.19978	0.20013	0.20209	0.20489	0.20776	0.21086	0.21548	0.21814
2843.22	0.19927	0.19913	0.19884	0.1995	0.19988	0.20192	0.20464	0.20749	0.2107	0.21541	0.21791
2842.5	0.19897	0.1989	0.19865	0.19927	0.19972	0.20186	0.20441	0.20721	0.21052	0.21524	0.21772
2841.79	0.19881	0.19874	0.19855	0.19916	0.19966	0.20189	0.20425	0.20704	0.2104	0.21504	0.21761
2841.07	0.19878	0.1987	0.19851	0.19914	0.1997	0.20194	0.20422	0.20703	0.2104	0.21494	0.21759
2840.36	0.19885	0.19877	0.19849	0.19919	0.1998	0.20195	0.20429	0.20716	0.21053	0.21501	0.21763
2839.65	0.19893	0.19886	0.19848	0.19924	0.19989	0.20191	0.20442	0.20736	0.21071	0.21513	0.2177
2838.93	0.19889	0.19883	0.19842	0.19922	0.19987	0.2018	0.20445	0.20744	0.21078	0.21512	0.2177
2838.22	0.19865	0.1986	0.19822	0.19903	0.19966	0.20155	0.20426	0.20726	0.21063	0.21491	0.21753
2837.5	0.19826	0.19822	0.19787	0.19871	0.19928	0.20117	0.2039	0.20684	0.21027	0.21455	0.21717
2836.79	0.19786	0.19782	0.1975	0.19836	0.19889	0.20077	0.20353	0.20641	0.20989	0.21418	0.21675
2836.07	0.19756	0.1975	0.1972	0.19808	0.19859	0.20047	0.20325	0.20613	0.2096	0.2139	0.21642
2835.36	0.1973	0.19724	0.19694	0.19785	0.19836	0.20025	0.203	0.20596	0.20938	0.21369	0.21616
2834.64	0.197	0.19699	0.19662	0.19761	0.19809	0.20004	0.20268	0.20577	0.20912	0.2135	0.2159
2833.93	0.19663	0.19673	0.19625	0.19733	0.19776	0.19981	0.20232	0.20549	0.20881	0.21327	0.21557
2833.22	0.19628	0.19646	0.19592	0.19709	0.19744	0.19964	0.20206	0.20523	0.20852	0.21303	0.21523
2832.5	0.19601	0.1962	0.19567	0.1969	0.19718	0.1995	0.20192	0.20502	0.20827	0.2128	0.21494
2831.79	0.1958	0.19589	0.19546	0.19669	0.19695	0.19928	0.20178	0.2048	0.20801	0.21254	0.21471
2831.07	0.19558	0.19555	0.19525	0.19639	0.19672	0.19895	0.20156	0.20451	0.20769	0.21223	0.21453
2830.36	0.19531	0.19523	0.19505	0.19606	0.19649	0.1986	0.20129	0.2042	0.2074	0.2119	0.21435
2829.64	0.19506	0.19494	0.19485	0.19575	0.19627	0.19829	0.20101	0.2039	0.20717	0.21161	0.21412
2828.93	0.19485	0.19469	0.19462	0.19547	0.19605	0.19806	0.20072	0.20363	0.20698	0.21136	0.21383
2828.22	0.19467	0.19447	0.19435	0.1952	0.19583	0.19788	0.20041	0.20339	0.20678	0.21113	0.21357
2827.5	0.1945	0.1943	0.19412	0.19494	0.19565	0.19773	0.20013	0.2032	0.20658	0.21092	0.21341
2826.79	0.19433	0.19416	0.19398	0.19474	0.19553	0.19759	0.19993	0.20308	0.20642	0.21073	0.21335
2826.07	0.19415	0.19402	0.19389	0.19462	0.19542	0.19745	0.19981	0.20297	0.20625	0.21056	0.21329
2825.36	0.19394	0.19386	0.19378	0.19453	0.19528	0.1973	0.19972	0.20282	0.20607	0.2104	0.21315
2824.64	0.1937	0.19369	0.19361	0.19442	0.19512	0.19716	0.19966	0.20267	0.20589	0.21027	0.21294
2823.93	0.19344	0.1935	0.19338	0.19424	0.19493	0.197	0.19959	0.20254	0.20574	0.21015	0.21273
2823.21	0.19315	0.19327	0.19311	0.19399	0.19469	0.19676	0.19942	0.20239	0.20561	0.21	0.21253
2822.5	0.19286	0.193	0.19284	0.19369	0.19438	0.19646	0.19916	0.20216	0.20544	0.20981	0.21234
2821.79	0.1926	0.19272	0.19261	0.19336	0.19409	0.19619	0.19887	0.20184	0.20523	0.20958	0.21216
2821.07	0.19239	0.19248	0.19243	0.19306	0.19386	0.196	0.19867	0.20152	0.20498	0.20935	0.21198
2820.36	0.19223	0.19229	0.19226	0.19278	0.19367	0.19586	0.19856	0.20126	0.2047	0.20912	0.21177
2819.64	0.19211	0.19214	0.19207	0.19255	0.19348	0.1957	0.19848	0.20107	0.2044	0.20891	0.21151
2818.93	0.192	0.19201	0.19186	0.19237	0.19328	0.1955	0.19833	0.20088	0.2041	0.20872	0.21124
2818.21	0.19187	0.19185	0.19167	0.19226	0.19309	0.1953	0.19811	0.20069	0.20383	0.20857	0.21103
2817.5	0.1917	0.19165	0.19149	0.1922	0.19293	0.19511	0.19783	0.20053	0.20364	0.20843	0.21087
2816.79	0.19149	0.19146	0.19132	0.19219	0.19278	0.19492	0.19757	0.20043	0.20352	0.20827	0.21074
2816.07	0.19128	0.19129	0.19115	0.19215	0.19261	0.19476	0.19735	0.20034	0.20346	0.20809	0.21057
2815.36	0.19108	0.19113	0.19097	0.19201	0.19241	0.1946	0.19716	0.20021	0.20338	0.20789	0.21035
2814.64	0.19089	0.19094	0.19078	0.19176	0.1922	0.19443	0.19696	0.19999	0.20321	0.2077	0.21011
2813.93	0.19073	0.1907	0.1906	0.19146	0.19202	0.19419	0.19674	0.19973	0.20297	0.20753	0.20988
2813.21	0.19056	0.19047	0.1904	0.19119	0.19188	0.19392	0.19654	0.19948	0.20271	0.20735	0.20968
2812.5	0.19039	0.19031	0.19021	0.19098	0.19177	0.19367	0.19638	0.19928	0.20251	0.20717	0.20949
2811.78	0.19023	0.19022	0.19006	0.19082	0.19167	0.19352	0.19627	0.19916	0.20243	0.20701	0.20938
2811.07	0.1901	0.19018	0.18998	0.19074	0.19156	0.1935	0.19619	0.1991	0.20243	0.20691	0.20935
2810.36	0.18997	0.19008	0.18991	0.19066	0.19142	0.19353	0.19607	0.199	0.20238	0.20682	0.20932
2809.64	0.18978	0.18984	0.18974	0.19047	0.19122	0.19344	0.19583	0.19878	0.20216	0.20666	0.20918
2808.93	0.18951	0.18949	0.18945	0.19015	0.19097	0.19317	0.19547	0.19847	0.2018	0.20638	0.20889
2808.21	0.18923	0.18917	0.18911	0.18983	0.19068	0.19279	0.19511	0.19817	0.20142	0.20604	0.20853
2807.5	0.18899	0.18895	0.18881	0.1896	0.1904	0.19248	0.19481	0.19795	0.20111	0.20572	0.20818
2806.78	0.18879	0.18883	0.18861	0.18947	0.19014	0.19228	0.19457	0.1978	0.20088	0.20545	0.2079
2806.07	0.18857	0.18871	0.18848	0.18934	0.18991	0.19213	0.19438	0.19768	0.20068	0.20521	0.2077
2805.36	0.18836	0.18854	0.18835	0.18918	0.18971	0.19197	0.19424	0.19755	0.20051	0.20497	0.20756
2804.64	0.18816	0.18835	0.18817	0.18902	0.18953	0.19179	0.19413	0.19738	0.20037	0.20476	0.20742
2803.93	0.18797	0.18815	0.18795	0.18889	0.18935	0.19159	0.19404	0.19716	0.20023	0.20458	0.20727
2803.21	0.18777	0.18796	0.18772	0.18879	0.18911	0.19136	0.19391	0.19691	0.20005	0.20443	0.2071
2802.5	0.18755	0.18777	0.18752	0.18867	0.18883	0.19111	0.19375	0.19665	0.19987	0.2043	0.20694
2801.78	0.18736	0.1876	0.18737	0.18851	0.18862	0.19089	0.19359	0.19644	0.19972	0.20422	0.2068
2801.07	0.18725	0.18747	0.18727	0.18836	0.18854	0.19075	0.19347	0.1963	0.19961	0.20417	0.20667
2800.35	0.18724	0.18736	0.18724	0.18824	0.18855	0.19071	0.19342	0.19622	0.19956	0.20412	0.20659
2799.64	0.18733	0.18727	0.18724	0.18815	0.18857	0.19071	0.1934	0.19617	0.19954	0.20404	0.20655
2798.93	0.18738	0.18717	0.18721	0.18806	0.18855	0.19067	0.1933	0.19611	0.19952	0.20393	0.20652
2798.21	0.18727	0.187	0.18707	0.1879	0.18841	0.19053	0.19307	0.19593	0.19941	0.20374	0.20641
2797.5	0.18696	0.18677	0.18679	0.18763	0.18815	0.19027	0.19277	0.19563	0.19917	0.20348	0.20617
2796.78	0.18659	0.18654	0.18646	0.18731	0.1879	0.19001	0.19252	0.19531	0.19886	0.20322	0.20586
2796.07	0.1863	0.18633	0.18616	0.18702	0.18771	0.18983	0.19236	0.19509	0.19858	0.20298	0.20555
2795.35	0.18609	0.18611	0.18594	0.18676	0.18754	0.18969	0.19221	0.19494	0.19837	0.20275	0.2053
2794.64	0.18587	0.18587	0.18574	0.18655	0.18733	0.18951	0.19202	0.19483	0.19822	0.20252	0.20512
2793.93	0.18564	0.18567	0.18558	0.18639	0.18713	0.18933	0.1918	0.19473	0.19809	0.20234	0.205
2793.21	0.18546	0.18555	0.18545	0.18629	0.18697	0.18918	0.19164	0.19465	0.19797	0.20223	0.20487
2792.5	0.18538	0.18548	0.18533	0.1862	0.18682	0.18905	0.19155	0.19455	0.19783	0.20212	0.20471
2791.78	0.18534	0.18541	0.18519	0.18606	0.18665	0.1889	0.19149	0.19438	0.19769	0.20198	0.20454
2791.07	0.18528	0.18534	0.18508	0.1859	0.18645	0.18874	0.19142	0.1942	0.19755	0.20181	0.20437
2790.35	0.18518	0.18527	0.185	0.18577	0.18628	0.18861	0.19133	0.19408	0.19742	0.20167	0.20424
2789.64	0.18502	0.18516	0.18492	0.18567	0.18619	0.18849	0.19121	0.194	0.19728	0.20155	0.20409
2788.92	0.18477	0.18492	0.18475	0.18552	0.1861	0.1883	0.19101	0.19385	0.19708	0.20137	0.20387
2788.21	0.18446	0.18459	0.18447	0.18527	0.18591	0.188	0.1907	0.19357	0.19677	0.20109	0.20356
2787.5	0.1842	0.18428	0.18417	0.18497	0.18561	0.18766	0.19035	0.1932	0.19644	0.20079	0.20323
2786.78	0.18403	0.18403	0.18393	0.18469	0.18528	0.18735	0.19002	0.19286	0.19619	0.20051	0.20294
2786.07	0.18393	0.18381	0.18371	0.18445	0.185	0.18712	0.18974	0.19259	0.19602	0.20027	0.2027
2785.35	0.18377	0.18357	0.18349	0.18424	0.18476	0.18697	0.18951	0.19237	0.19586	0.20006	0.20247
2784.64	0.18353	0.18333	0.18328	0.18405	0.18454	0.18683	0.18931	0.19215	0.19564	0.19988	0.20223
2783.92	0.18323	0.18312	0.18309	0.18392	0.18432	0.18666	0.18913	0.19192	0.19541	0.1997	0.202
2783.21	0.18295	0.18294	0.18291	0.18381	0.18413	0.18646	0.18897	0.19172	0.19522	0.19951	0.20182
2782.5	0.18277	0.18277	0.18271	0.18369	0.18398	0.18628	0.18886	0.19157	0.19506	0.19932	0.20171
2781.78	0.18269	0.1826	0.18249	0.18352	0.18385	0.18612	0.18874	0.19146	0.19488	0.19915	0.20162
2781.07	0.1826	0.18244	0.18229	0.18331	0.18371	0.18598	0.18858	0.19135	0.19465	0.199	0.20149
2780.35	0.18244	0.18233	0.18215	0.18312	0.18359	0.18584	0.18841	0.19123	0.19443	0.19884	0.20134
2779.64	0.18222	0.18224	0.18209	0.18298	0.18349	0.18568	0.18827	0.19109	0.19427	0.19866	0.2012
2778.92	0.18198	0.18211	0.18205	0.18288	0.18338	0.1855	0.18814	0.19095	0.19416	0.19847	0.20106
2778.21	0.18178	0.18195	0.18199	0.18275	0.18326	0.18531	0.188	0.19083	0.19405	0.1983	0.20091
2777.49	0.18165	0.18183	0.18188	0.18258	0.18313	0.18516	0.18787	0.19074	0.19392	0.19822	0.20072
2776.78	0.18161	0.18177	0.18175	0.18244	0.18301	0.18512	0.18775	0.19069	0.19383	0.19821	0.20055
2776.07	0.18161	0.18172	0.18163	0.18236	0.1829	0.18515	0.18765	0.19064	0.19379	0.1982	0.20043
2775.35	0.18156	0.18163	0.18149	0.18229	0.18277	0.18516	0.18753	0.19053	0.19376	0.19811	0.20035
2774.64	0.18141	0.18144	0.18132	0.18217	0.18258	0.18506	0.18735	0.19033	0.19364	0.19789	0.20023
2773.92	0.18117	0.18117	0.18109	0.18194	0.18236	0.18481	0.1871	0.19003	0.19336	0.19759	0.2
2773.21	0.18091	0.18086	0.18082	0.18166	0.18212	0.18444	0.18681	0.18968	0.19299	0.19729	0.19971
2772.49	0.18067	0.18055	0.18058	0.18137	0.18188	0.18406	0.18654	0.18934	0.19266	0.19706	0.19941
2771.78	0.18047	0.18031	0.1804	0.18112	0.18166	0.18377	0.18634	0.1891	0.19245	0.19689	0.19916
2771.07	0.18029	0.18015	0.18023	0.18091	0.18146	0.18357	0.18619	0.18894	0.19232	0.19675	0.19898
2770.35	0.18013	0.18002	0.18002	0.18073	0.18129	0.18341	0.18605	0.18879	0.19218	0.19658	0.19885
2769.64	0.17996	0.17987	0.17975	0.18056	0.18113	0.18324	0.18588	0.18862	0.19199	0.19641	0.19875
2768.92	0.17976	0.17969	0.1795	0.1804	0.18095	0.18304	0.18571	0.18845	0.19178	0.19624	0.19865
2768.21	0.17953	0.17952	0.1793	0.18025	0.18077	0.18287	0.18554	0.18833	0.19161	0.19607	0.19852
2767.49	0.17933	0.17937	0.17912	0.18009	0.18058	0.18271	0.1854	0.1882	0.19146	0.19585	0.19835
2766.78	0.17917	0.17921	0.17894	0.17988	0.18038	0.18254	0.18527	0.18803	0.19132	0.1956	0.19814
2766.06	0.17904	0.179	0.17876	0.17964	0.1802	0.18232	0.18512	0.18783	0.19116	0.19535	0.1979
2765.35	0.17885	0.17877	0.17857	0.17939	0.18004	0.18208	0.18491	0.18764	0.19097	0.19513	0.19761
2764.64	0.1786	0.17852	0.17837	0.17915	0.17989	0.18186	0.18466	0.18743	0.19074	0.19493	0.19732
2763.92	0.17832	0.17827	0.17816	0.17896	0.17969	0.18169	0.18438	0.18721	0.19048	0.19476	0.19706
2763.21	0.17807	0.17805	0.17797	0.17882	0.17944	0.18157	0.18412	0.187	0.19023	0.19463	0.19685
2762.49	0.17789	0.1779	0.17786	0.17874	0.1792	0.18149	0.18392	0.18687	0.19004	0.19453	0.19672
2761.78	0.17776	0.17778	0.1778	0.17866	0.17902	0.18141	0.1838	0.18679	0.18992	0.19441	0.19662
2761.06	0.17766	0.17763	0.1777	0.17849	0.17887	0.18128	0.1837	0.18667	0.18982	0.19425	0.1965
2760.35	0.17752	0.17742	0.17752	0.17824	0.1787	0.18108	0.18357	0.18648	0.1897	0.19406	0.19634
2759.64	0.17732	0.17717	0.17728	0.17798	0.17852	0.18088	0.18342	0.18626	0.18955	0.19386	0.19617
2758.92	0.17704	0.17694	0.17703	0.17776	0.17834	0.18068	0.18329	0.18605	0.18937	0.19364	0.19599
2758.21	0.17672	0.17673	0.17679	0.17758	0.17816	0.18048	0.18314	0.18583	0.18918	0.19338	0.19578
2757.49	0.17641	0.17652	0.17657	0.1774	0.17798	0.18027	0.18293	0.18562	0.18899	0.19314	0.19557
2756.78	0.17619	0.1763	0.17636	0.17717	0.17777	0.18008	0.18266	0.18544	0.1888	0.19297	0.19539
2756.06	0.17605	0.17608	0.17615	0.17693	0.17753	0.17992	0.18239	0.1853	0.18861	0.19287	0.19524
2755.35	0.17592	0.17588	0.17594	0.17669	0.17728	0.17977	0.18218	0.18515	0.18844	0.19273	0.19509
2754.63	0.17574	0.17569	0.17572	0.17649	0.17703	0.1796	0.18203	0.18495	0.18827	0.19252	0.19492
2753.92	0.17548	0.17548	0.1755	0.1763	0.17682	0.17935	0.18187	0.18474	0.18809	0.19229	0.19473
2753.21	0.1752	0.17524	0.17526	0.17609	0.17668	0.17905	0.18166	0.18456	0.18788	0.19209	0.19454
2752.49	0.17495	0.17501	0.17503	0.17589	0.17659	0.17883	0.18146	0.18442	0.18764	0.19191	0.19436
2751.78	0.17479	0.17485	0.17488	0.17574	0.17655	0.17875	0.18133	0.18431	0.18745	0.19175	0.19426
2751.06	0.17468	0.17476	0.1748	0.17565	0.1765	0.17873	0.18129	0.18422	0.18732	0.19162	0.19423
2750.35	0.17457	0.1747	0.17472	0.17556	0.17641	0.17868	0.18124	0.18412	0.18727	0.19153	0.1942
2749.63	0.17445	0.17459	0.1746	0.17544	0.17626	0.17856	0.18112	0.18402	0.18724	0.19144	0.19412
2748.92	0.17432	0.17445	0.17444	0.17534	0.1761	0.1784	0.18095	0.18393	0.1872	0.19133	0.19398
2748.21	0.17418	0.17428	0.17427	0.17525	0.17594	0.17822	0.18077	0.18382	0.18712	0.19119	0.19382
2747.49	0.17397	0.17406	0.17406	0.17511	0.17576	0.17802	0.18053	0.18363	0.18693	0.19101	0.1936
2746.78	0.17365	0.17378	0.17379	0.17486	0.1755	0.17777	0.18025	0.18335	0.18665	0.19076	0.19331
2746.06	0.1733	0.17348	0.17348	0.17455	0.17517	0.17748	0.17996	0.18306	0.18632	0.19049	0.19298
2745.35	0.17298	0.17321	0.17319	0.17425	0.17481	0.17716	0.17969	0.1828	0.18599	0.19024	0.19263
2744.63	0.17269	0.17295	0.1729	0.174	0.1745	0.17685	0.17944	0.18258	0.1857	0.19004	0.19232
2743.92	0.17242	0.17268	0.17261	0.17377	0.17426	0.17659	0.17923	0.18236	0.18549	0.18986	0.19207
2743.2	0.17222	0.17242	0.17234	0.17356	0.17409	0.17639	0.17906	0.18217	0.18536	0.18968	0.19191
2742.49	0.17209	0.17221	0.17213	0.17334	0.17396	0.17624	0.17894	0.18203	0.1853	0.18952	0.19182
2741.78	0.17199	0.17205	0.17199	0.17313	0.17382	0.17611	0.17883	0.18191	0.18523	0.18937	0.19175
2741.06	0.17189	0.17189	0.17187	0.17297	0.17367	0.17598	0.17866	0.18173	0.18507	0.18924	0.19163
2740.35	0.17173	0.17171	0.17174	0.17282	0.17348	0.17583	0.17844	0.18147	0.18481	0.1891	0.19146
2739.63	0.17151	0.17152	0.17162	0.17266	0.17327	0.17567	0.17821	0.18119	0.18452	0.18896	0.19128
2738.92	0.17126	0.17138	0.17152	0.17247	0.17311	0.17555	0.17807	0.18093	0.1843	0.18883	0.19115
2738.2	0.17102	0.17127	0.17141	0.17229	0.17301	0.17548	0.17802	0.18073	0.18417	0.1887	0.19105
2737.49	0.17077	0.17111	0.17126	0.17214	0.17292	0.17538	0.17795	0.18056	0.18406	0.18852	0.1909
2736.78	0.17051	0.17083	0.17103	0.17197	0.17275	0.17519	0.17778	0.18037	0.18388	0.1883	0.19065
2736.06	0.17026	0.17049	0.17076	0.17171	0.17248	0.17489	0.17747	0.18015	0.18362	0.18804	0.19031
2735.35	0.17003	0.17016	0.17045	0.17135	0.17217	0.17454	0.1771	0.17989	0.18333	0.18776	0.18997
2734.63	0.16983	0.1699	0.17012	0.17098	0.17184	0.1742	0.17675	0.17966	0.18305	0.18746	0.18967
2733.92	0.16963	0.1697	0.16981	0.17068	0.17153	0.17388	0.17648	0.1795	0.18283	0.18718	0.18943
2733.2	0.16944	0.16952	0.16954	0.17048	0.17126	0.17363	0.17627	0.17938	0.18264	0.18694	0.18925
2732.49	0.16924	0.16932	0.16933	0.17034	0.17103	0.17346	0.17606	0.17927	0.18247	0.18675	0.18912
2731.77	0.16904	0.1691	0.16915	0.17021	0.17083	0.17334	0.17584	0.17914	0.1823	0.18657	0.18897
2731.06	0.16884	0.16887	0.16898	0.1701	0.17066	0.17324	0.17564	0.17898	0.18211	0.18639	0.18877
2730.35	0.16866	0.16868	0.16879	0.16997	0.17052	0.17309	0.17548	0.17879	0.18191	0.18626	0.18854
2729.63	0.16854	0.16856	0.1686	0.16983	0.17041	0.1729	0.17534	0.17857	0.18172	0.1862	0.18832
2728.92	0.16844	0.16848	0.16842	0.16966	0.17031	0.1727	0.17519	0.17836	0.18159	0.18616	0.18811
2728.2	0.16835	0.16839	0.16829	0.1695	0.17021	0.17253	0.17504	0.1782	0.1815	0.18607	0.18796
2727.49	0.16822	0.16831	0.16821	0.16939	0.17012	0.17241	0.17492	0.17812	0.18142	0.18591	0.1879
2726.77	0.16806	0.1682	0.16811	0.16929	0.17003	0.17231	0.17484	0.17804	0.18131	0.18571	0.18789
2726.06	0.16784	0.16805	0.16796	0.16913	0.16985	0.17215	0.17473	0.17788	0.18113	0.18546	0.18781
2725.35	0.16759	0.16783	0.16774	0.1689	0.16956	0.17192	0.17454	0.17763	0.18089	0.18518	0.18759
2724.63	0.16734	0.16757	0.1675	0.16863	0.16923	0.17166	0.17429	0.17736	0.18064	0.18492	0.18732
2723.92	0.16715	0.16735	0.1673	0.16839	0.169	0.17144	0.17407	0.17716	0.18047	0.18475	0.18712
2723.2	0.16704	0.16719	0.16716	0.16818	0.16891	0.17127	0.17393	0.17702	0.18037	0.18468	0.18702
2722.49	0.16693	0.16703	0.16703	0.16796	0.16884	0.17111	0.17383	0.17686	0.18025	0.18457	0.18691
2721.77	0.16674	0.16681	0.16685	0.16772	0.16869	0.17088	0.17367	0.1766	0.18005	0.18433	0.18673
2721.06	0.16648	0.16656	0.16664	0.16748	0.16845	0.17062	0.17341	0.17629	0.17981	0.184	0.18652
2720.34	0.16623	0.16635	0.1664	0.16726	0.16817	0.17037	0.17311	0.17602	0.17955	0.1837	0.18631
2719.63	0.166	0.16616	0.16615	0.16703	0.16789	0.17016	0.17285	0.17582	0.17927	0.18348	0.18609
2718.92	0.16577	0.16593	0.16588	0.16679	0.16764	0.16998	0.17267	0.17563	0.17899	0.18331	0.18583
2718.2	0.16552	0.16568	0.16562	0.16658	0.16742	0.1698	0.1725	0.1754	0.17874	0.18312	0.18554
2717.49	0.1653	0.16542	0.16539	0.16642	0.16722	0.1696	0.17229	0.17512	0.17853	0.18291	0.18528
2716.77	0.16513	0.16519	0.16519	0.16628	0.16703	0.16938	0.17204	0.17488	0.17834	0.18268	0.18506
2716.06	0.16497	0.16496	0.16501	0.1661	0.16685	0.16915	0.1718	0.17473	0.17814	0.18246	0.18488
2715.34	0.16479	0.16473	0.16484	0.16586	0.16667	0.16894	0.17159	0.17465	0.17796	0.18224	0.18471
2714.63	0.16457	0.16451	0.16467	0.16558	0.16651	0.16872	0.17141	0.17456	0.17777	0.18204	0.18449
2713.92	0.16437	0.16435	0.16452	0.16533	0.16636	0.16851	0.17123	0.17444	0.17758	0.18187	0.18425
2713.2	0.16421	0.16425	0.16439	0.16515	0.1662	0.16831	0.17104	0.17428	0.17737	0.1817	0.18403
2712.49	0.16406	0.16413	0.16426	0.16504	0.16602	0.16812	0.17086	0.17409	0.17715	0.18152	0.18383
2711.77	0.16391	0.16396	0.16411	0.16496	0.16579	0.16796	0.17073	0.17387	0.17695	0.18132	0.18365
2711.06	0.16378	0.16378	0.16396	0.16485	0.16556	0.16781	0.17064	0.17366	0.17679	0.18113	0.1835
2710.34	0.16367	0.16365	0.1638	0.1647	0.16538	0.16766	0.17054	0.17346	0.17668	0.18098	0.18338
2709.63	0.16353	0.16354	0.16359	0.16451	0.16521	0.1675	0.17035	0.17324	0.17658	0.18085	0.18327
2708.91	0.16333	0.1634	0.16333	0.16429	0.16502	0.16732	0.17007	0.17299	0.17641	0.18073	0.1831
2708.2	0.16308	0.1632	0.16306	0.16406	0.16481	0.16713	0.16976	0.1727	0.17619	0.18058	0.18287
2707.49	0.16283	0.16294	0.16281	0.16382	0.1646	0.16694	0.16948	0.17245	0.17595	0.18039	0.18263
2706.77	0.16258	0.16268	0.16258	0.16357	0.1644	0.16673	0.16928	0.17227	0.17571	0.18017	0.18243
2706.06	0.16232	0.16245	0.16239	0.16334	0.16423	0.16652	0.16914	0.17213	0.17549	0.17993	0.18226
2705.34	0.16207	0.16225	0.16224	0.16315	0.16407	0.16631	0.16901	0.17196	0.17527	0.1797	0.18209
2704.63	0.16186	0.16206	0.16211	0.16297	0.1639	0.16611	0.16888	0.17175	0.17509	0.17949	0.18189
2703.91	0.16169	0.16187	0.16197	0.16281	0.16375	0.16591	0.16873	0.17154	0.17496	0.1793	0.18168
2703.2	0.16156	0.1617	0.16181	0.1627	0.16364	0.16573	0.16858	0.17137	0.17486	0.17911	0.18149
2702.49	0.16147	0.16155	0.16165	0.16262	0.16355	0.16558	0.16843	0.17125	0.17472	0.17896	0.18137
2701.77	0.16139	0.16141	0.16149	0.16253	0.1634	0.16542	0.16828	0.17112	0.17453	0.17885	0.18127
2701.06	0.16126	0.16126	0.16131	0.16238	0.16315	0.16524	0.1681	0.17092	0.17429	0.17873	0.18115
2700.34	0.1611	0.16108	0.1611	0.16218	0.16283	0.16505	0.16789	0.1707	0.17403	0.17857	0.18095
2699.63	0.16095	0.16088	0.16086	0.16195	0.16254	0.16487	0.16769	0.17052	0.17378	0.17838	0.1807
2698.91	0.16081	0.1607	0.16064	0.16172	0.16235	0.16469	0.1675	0.17038	0.17359	0.1782	0.18046
2698.2	0.16064	0.16055	0.16044	0.16152	0.16223	0.16449	0.16729	0.17025	0.17349	0.17802	0.18027
2697.48	0.1604	0.16041	0.16026	0.16132	0.16209	0.16426	0.16705	0.17007	0.17341	0.17784	0.1801
2696.77	0.16011	0.16025	0.16007	0.16109	0.16188	0.16405	0.16677	0.16984	0.17328	0.17764	0.1799
2696.06	0.15984	0.16006	0.15988	0.16085	0.16161	0.16387	0.16651	0.16962	0.17308	0.17741	0.17965
2695.34	0.15964	0.15987	0.1597	0.16063	0.16136	0.16372	0.16633	0.16944	0.17286	0.17716	0.17939
2694.63	0.15951	0.15969	0.15954	0.16047	0.16117	0.16356	0.16623	0.16929	0.17266	0.17694	0.17917
2693.91	0.15939	0.15952	0.15941	0.16035	0.16101	0.1634	0.16614	0.16912	0.17248	0.17677	0.17901
2693.2	0.15926	0.15933	0.1593	0.16024	0.16086	0.16326	0.16601	0.16895	0.1723	0.17661	0.17891
2692.48	0.15912	0.15913	0.15921	0.16011	0.16073	0.16315	0.16582	0.16881	0.17215	0.17646	0.17881
2691.77	0.15898	0.15892	0.15908	0.15996	0.16061	0.16302	0.16562	0.16867	0.172	0.17632	0.1787
2691.05	0.15882	0.15872	0.15888	0.15978	0.16049	0.16286	0.1654	0.16852	0.1718	0.17617	0.17853
2690.34	0.15862	0.15852	0.15865	0.15956	0.16033	0.16265	0.1652	0.16832	0.17154	0.17598	0.17829
2689.63	0.15838	0.15831	0.15845	0.15933	0.16013	0.16243	0.16504	0.1681	0.17127	0.17576	0.17803
2688.91	0.15814	0.15812	0.1583	0.15914	0.15991	0.1622	0.16489	0.16791	0.17107	0.17551	0.1778
2688.2	0.15793	0.15796	0.15817	0.15899	0.15973	0.16201	0.16473	0.16776	0.17093	0.17529	0.17765
2687.48	0.15776	0.1578	0.15801	0.15884	0.15961	0.16185	0.16457	0.16763	0.17081	0.17509	0.17752
2686.77	0.15759	0.15764	0.15782	0.15865	0.15947	0.1617	0.1644	0.16747	0.17066	0.17491	0.17732
2686.05	0.1574	0.15747	0.1576	0.1584	0.15926	0.1615	0.16421	0.16727	0.17046	0.17471	0.17706
2685.34	0.15719	0.15731	0.15738	0.15815	0.15899	0.16126	0.164	0.16704	0.17023	0.17451	0.17683
2684.63	0.15701	0.15715	0.15718	0.15797	0.15872	0.16102	0.16379	0.1668	0.17001	0.17435	0.1767
2683.91	0.15686	0.15699	0.15702	0.15789	0.15852	0.16085	0.16363	0.16658	0.16985	0.17422	0.17663
2683.2	0.15678	0.15685	0.15688	0.15788	0.15842	0.16075	0.16351	0.16641	0.16975	0.17412	0.17656
2682.48	0.15678	0.15673	0.15679	0.15787	0.15837	0.16068	0.16343	0.16632	0.16972	0.17402	0.17649
2681.77	0.15681	0.15666	0.15672	0.1578	0.15832	0.16061	0.16336	0.16629	0.16969	0.17395	0.17643
2681.05	0.15677	0.15659	0.15662	0.15766	0.1582	0.16049	0.16326	0.16627	0.16958	0.17386	0.17633
2680.34	0.15657	0.15645	0.15642	0.15746	0.15798	0.1603	0.16309	0.16616	0.16934	0.17368	0.17612
2679.62	0.15625	0.15623	0.15614	0.15724	0.15772	0.16008	0.16286	0.16593	0.16901	0.17342	0.17582
2678.91	0.15595	0.15599	0.15588	0.15705	0.15749	0.15988	0.16262	0.16566	0.16874	0.17316	0.17552
2678.2	0.15575	0.15581	0.15568	0.15688	0.15733	0.1597	0.16239	0.1654	0.16857	0.17296	0.17529
2677.48	0.15561	0.15568	0.15554	0.15669	0.15718	0.15953	0.16221	0.16519	0.16846	0.17277	0.17512
2676.77	0.15546	0.15552	0.15542	0.15644	0.15701	0.15935	0.16206	0.165	0.1683	0.17255	0.17497
2676.05	0.15529	0.1553	0.15529	0.15615	0.15683	0.15917	0.16193	0.16479	0.16808	0.17228	0.17481
2675.34	0.15512	0.15507	0.15516	0.15588	0.15668	0.15899	0.16177	0.1646	0.16788	0.17202	0.17463
2674.62	0.15496	0.15487	0.155	0.15569	0.15654	0.15881	0.16157	0.16443	0.16773	0.17184	0.17441
2673.91	0.15478	0.1547	0.1548	0.15556	0.15636	0.15861	0.16136	0.16426	0.16756	0.17171	0.17417
2673.2	0.15456	0.15456	0.15459	0.15542	0.15616	0.15843	0.16115	0.16407	0.16731	0.1716	0.17393
2672.48	0.1543	0.15441	0.15441	0.15523	0.15599	0.15829	0.16095	0.16388	0.16701	0.17145	0.17371
2671.77	0.15404	0.15423	0.15425	0.15503	0.15585	0.15816	0.16074	0.1637	0.16677	0.17128	0.17351
2671.05	0.15383	0.15403	0.15411	0.15485	0.1557	0.158	0.16055	0.16353	0.1666	0.17112	0.17334
2670.34	0.15368	0.15382	0.15398	0.1547	0.15553	0.1578	0.16039	0.16336	0.16648	0.17099	0.17317
2669.62	0.15355	0.15364	0.15381	0.15454	0.15537	0.15758	0.16022	0.16317	0.16637	0.17086	0.17301
2668.91	0.15338	0.15349	0.1536	0.15439	0.15517	0.15734	0.16	0.16298	0.16623	0.1707	0.17283
2668.19	0.1532	0.15335	0.15339	0.15423	0.15493	0.15713	0.15974	0.1628	0.16605	0.17052	0.17264
2667.48	0.15303	0.15322	0.1532	0.15405	0.15468	0.15696	0.15952	0.16266	0.16586	0.17032	0.17245
2666.77	0.1529	0.15311	0.15307	0.15387	0.15448	0.15686	0.15937	0.16257	0.1657	0.17013	0.17229
2666.05	0.15283	0.15302	0.15298	0.15369	0.15436	0.15677	0.15929	0.16247	0.16559	0.16997	0.17215
2665.34	0.15277	0.15289	0.15287	0.15354	0.15427	0.15662	0.15921	0.16231	0.1655	0.16983	0.172
2664.62	0.15269	0.15272	0.15272	0.15342	0.15415	0.15642	0.15907	0.16209	0.1654	0.16967	0.17183
2663.91	0.15253	0.1525	0.15255	0.1533	0.15402	0.15623	0.15885	0.16187	0.16529	0.16948	0.17165
2663.19	0.15231	0.1523	0.15239	0.15319	0.15388	0.1561	0.15859	0.16169	0.16516	0.16929	0.17148
2662.48	0.15207	0.15211	0.15225	0.15304	0.15371	0.15597	0.15836	0.16152	0.16498	0.1691	0.1713
2661.77	0.15184	0.1519	0.15205	0.15283	0.15347	0.15579	0.15818	0.16135	0.16473	0.16891	0.17108
2661.05	0.15165	0.15168	0.1518	0.15259	0.15323	0.15557	0.15804	0.16118	0.16448	0.1687	0.17084
2660.34	0.15149	0.1515	0.15154	0.15237	0.15307	0.15537	0.15791	0.16104	0.16425	0.16853	0.17065
2659.62	0.15134	0.15137	0.15132	0.15219	0.15298	0.15522	0.15776	0.16089	0.16405	0.1684	0.17053
2658.91	0.15116	0.15123	0.15114	0.15204	0.15285	0.15507	0.15757	0.1607	0.16384	0.16824	0.17044
2658.19	0.15096	0.15107	0.15097	0.15189	0.15265	0.1549	0.15738	0.16048	0.16365	0.16806	0.17031
2657.48	0.15076	0.15091	0.15078	0.15175	0.15245	0.15474	0.15725	0.16027	0.16354	0.16788	0.17016
2656.76	0.15059	0.15076	0.15058	0.15161	0.15229	0.15459	0.15718	0.16009	0.16348	0.16773	0.16998
2656.05	0.15042	0.15061	0.15038	0.15146	0.15217	0.15445	0.15713	0.15991	0.16339	0.1676	0.1698
2655.34	0.15027	0.15046	0.15021	0.15129	0.15203	0.15431	0.15701	0.15976	0.16325	0.16746	0.16963
2654.62	0.15015	0.15033	0.15008	0.15114	0.15186	0.15419	0.15682	0.15963	0.16305	0.1673	0.16948
2653.91	0.15003	0.15018	0.14997	0.15102	0.15168	0.15407	0.15663	0.15953	0.16283	0.16712	0.16932
2653.19	0.14988	0.14997	0.14984	0.15088	0.1515	0.15391	0.15645	0.15941	0.16263	0.16696	0.16913
2652.48	0.14967	0.14972	0.14968	0.15071	0.15135	0.15374	0.15628	0.15925	0.16248	0.16681	0.16893
2651.76	0.14947	0.14953	0.14951	0.15054	0.15122	0.15359	0.15612	0.15908	0.16236	0.16663	0.16875
2651.05	0.14934	0.1494	0.14938	0.1504	0.15111	0.15347	0.15598	0.15892	0.16223	0.16643	0.16859
2650.34	0.14924	0.14932	0.14925	0.15026	0.15099	0.15334	0.15587	0.15878	0.16208	0.16623	0.16846
2649.62	0.14912	0.14922	0.14912	0.15009	0.15083	0.15318	0.15576	0.15865	0.16192	0.16608	0.16834
2648.91	0.14896	0.14908	0.14895	0.14991	0.15064	0.15299	0.15564	0.1585	0.16174	0.16596	0.16823
2648.19	0.14876	0.14889	0.14874	0.14973	0.15044	0.15278	0.15549	0.15832	0.16156	0.16584	0.16808
2647.48	0.14858	0.14868	0.14852	0.14954	0.15025	0.15256	0.15532	0.15811	0.16136	0.16568	0.1679
2646.76	0.14843	0.14849	0.14836	0.14934	0.15007	0.15235	0.15512	0.15789	0.16116	0.16546	0.16769
2646.05	0.14831	0.14834	0.14825	0.14913	0.1499	0.15218	0.15492	0.1577	0.16097	0.16521	0.16749
2645.33	0.14818	0.14823	0.14813	0.14895	0.14972	0.15206	0.15472	0.15752	0.1608	0.16498	0.16732
2644.62	0.14804	0.1481	0.14798	0.14881	0.14954	0.15197	0.15454	0.15736	0.16064	0.1648	0.16716
2643.91	0.14789	0.14793	0.14781	0.14869	0.14937	0.15186	0.15438	0.15722	0.16048	0.16467	0.16699
2643.19	0.14775	0.14773	0.14767	0.14858	0.14923	0.1517	0.15423	0.1571	0.16031	0.16457	0.16681
2642.48	0.14762	0.14752	0.14756	0.14845	0.14913	0.15152	0.15407	0.15697	0.1601	0.16447	0.16669
2641.76	0.14748	0.14734	0.14744	0.14832	0.14904	0.15134	0.15388	0.15679	0.15987	0.16435	0.16661
2641.05	0.1473	0.1472	0.1473	0.14818	0.14891	0.1512	0.1537	0.1566	0.15967	0.1642	0.16655
2640.33	0.1471	0.14706	0.14713	0.14806	0.14875	0.1511	0.15355	0.15643	0.15954	0.16405	0.16646
2639.62	0.14691	0.14691	0.14695	0.14794	0.14857	0.15097	0.15342	0.15632	0.15945	0.16394	0.16633
2638.91	0.14676	0.14675	0.14678	0.14782	0.14841	0.15079	0.15331	0.15623	0.15937	0.16384	0.16617
2638.19	0.14658	0.14662	0.14664	0.14767	0.14825	0.15058	0.15318	0.15612	0.15928	0.16371	0.16597
2637.48	0.14637	0.1465	0.1465	0.14748	0.14808	0.15036	0.15305	0.15595	0.15918	0.1635	0.16575
2636.76	0.14614	0.14635	0.14635	0.14726	0.14788	0.15016	0.1529	0.15572	0.15905	0.16324	0.16552
2636.05	0.14596	0.14617	0.14615	0.14704	0.1477	0.14995	0.15273	0.15547	0.15887	0.16298	0.16533
2635.33	0.14581	0.14595	0.14592	0.14685	0.14753	0.14976	0.15255	0.15525	0.15865	0.16277	0.16517
2634.62	0.14567	0.14574	0.14569	0.14666	0.14734	0.1496	0.15237	0.15508	0.15842	0.16258	0.16501
2633.9	0.14552	0.14556	0.14549	0.14647	0.14715	0.14947	0.15219	0.15496	0.15821	0.16238	0.16482
2633.19	0.14537	0.14542	0.14535	0.14628	0.14696	0.14936	0.15203	0.15483	0.15804	0.16219	0.16462
2632.48	0.14522	0.1453	0.14523	0.14613	0.1468	0.14924	0.15187	0.15468	0.15788	0.16202	0.16445
2631.76	0.14504	0.14516	0.14512	0.14601	0.14667	0.14907	0.15168	0.15449	0.15769	0.16186	0.16431
2631.05	0.14486	0.14499	0.14498	0.14589	0.14655	0.14888	0.15149	0.15431	0.15749	0.16171	0.1642
2630.33	0.14469	0.14483	0.14481	0.14577	0.14642	0.1487	0.15131	0.15416	0.15729	0.16156	0.16409
2629.62	0.14455	0.14471	0.14461	0.14563	0.14628	0.14856	0.15118	0.15404	0.15715	0.16143	0.16396
2628.9	0.14441	0.14459	0.14441	0.1455	0.14613	0.14841	0.15105	0.15395	0.15706	0.16128	0.16381
2628.19	0.14429	0.14443	0.14422	0.14535	0.14599	0.14823	0.15089	0.15386	0.15697	0.1611	0.16362
2627.48	0.14416	0.14423	0.14402	0.14515	0.14583	0.148	0.15068	0.1537	0.15685	0.1609	0.16343
2626.76	0.144	0.14403	0.14383	0.14492	0.14564	0.14779	0.15047	0.15348	0.15667	0.16069	0.16323
2626.05	0.14382	0.14385	0.14367	0.14471	0.14542	0.14764	0.15029	0.15326	0.15648	0.16051	0.16304
2625.33	0.14364	0.14368	0.14359	0.14456	0.14523	0.14754	0.15017	0.15309	0.15631	0.16035	0.16287
2624.62	0.14348	0.14346	0.14354	0.14443	0.14506	0.14742	0.15006	0.153	0.15616	0.16021	0.16271
2623.9	0.1433	0.1432	0.14343	0.14428	0.14491	0.14726	0.14991	0.15292	0.15599	0.16008	0.16255
2623.19	0.14311	0.14296	0.14324	0.14409	0.14475	0.14708	0.1497	0.15278	0.15579	0.15995	0.16235
2622.47	0.14292	0.14278	0.143	0.14389	0.14457	0.14694	0.14948	0.15257	0.15556	0.15982	0.16212
2621.76	0.14276	0.14265	0.14277	0.14371	0.14443	0.14682	0.1493	0.15234	0.15533	0.15968	0.16191
2621.05	0.14264	0.14252	0.1426	0.14357	0.14436	0.1467	0.14916	0.15213	0.15516	0.15954	0.16175
2620.33	0.14249	0.14238	0.14246	0.14345	0.14432	0.14657	0.14904	0.15195	0.15505	0.1594	0.16161
2619.62	0.14233	0.14225	0.14232	0.14336	0.14426	0.14642	0.14891	0.15181	0.15495	0.15926	0.16148
2618.9	0.14217	0.14214	0.14215	0.14327	0.1441	0.14624	0.14878	0.15167	0.15484	0.1591	0.16137
2618.19	0.14203	0.14202	0.14198	0.14316	0.1439	0.14604	0.14866	0.15152	0.15471	0.15892	0.16128
2617.47	0.14189	0.14188	0.14185	0.14299	0.1437	0.14585	0.14855	0.15137	0.15458	0.15875	0.16119
2616.76	0.14172	0.14172	0.14175	0.14279	0.14355	0.14572	0.14843	0.15123	0.15442	0.15861	0.16104
2616.05	0.14153	0.14156	0.14165	0.14258	0.14341	0.14563	0.14829	0.1511	0.15421	0.1585	0.16081
2615.33	0.14132	0.14141	0.1415	0.1424	0.14323	0.14551	0.14811	0.15097	0.154	0.15839	0.16053
2614.62	0.14114	0.14128	0.14133	0.14226	0.14303	0.14532	0.1479	0.15084	0.15383	0.15824	0.1603
2613.9	0.14099	0.14117	0.14114	0.14216	0.14284	0.14508	0.14768	0.15071	0.15372	0.15805	0.16014
2613.19	0.14087	0.14104	0.14096	0.14205	0.14267	0.14484	0.14751	0.15057	0.15364	0.15786	0.16003
2612.47	0.14077	0.14089	0.14079	0.14194	0.14253	0.14463	0.14736	0.1504	0.15355	0.15767	0.1599
2611.76	0.14067	0.14072	0.14064	0.14183	0.14238	0.14448	0.14723	0.15021	0.15345	0.15751	0.15975
2611.04	0.14053	0.14056	0.14051	0.14172	0.14222	0.14439	0.14708	0.15002	0.15333	0.15737	0.15959
2610.33	0.14036	0.14042	0.14039	0.14158	0.14203	0.14433	0.14693	0.14982	0.15318	0.15722	0.15946
2609.62	0.14017	0.1403	0.14029	0.14142	0.14184	0.14427	0.1468	0.14966	0.15302	0.15704	0.15933
2608.9	0.13997	0.14017	0.1402	0.14124	0.14169	0.14416	0.14669	0.14954	0.15286	0.15684	0.15918
2608.19	0.13979	0.14003	0.14009	0.14107	0.14158	0.14402	0.14658	0.14945	0.1527	0.15668	0.15902
2607.47	0.13964	0.13987	0.13992	0.14088	0.14149	0.14386	0.14644	0.14938	0.15251	0.15657	0.15887
2606.76	0.13953	0.13971	0.13975	0.14069	0.14137	0.14368	0.14626	0.1493	0.1523	0.15649	0.15873
2606.04	0.13942	0.13955	0.13961	0.14049	0.1412	0.14349	0.14605	0.14915	0.15209	0.1564	0.15859
2605.33	0.13925	0.13939	0.13948	0.14031	0.14101	0.14329	0.14582	0.14894	0.15191	0.15624	0.15845
2604.62	0.13903	0.13921	0.13933	0.14015	0.14083	0.1431	0.14562	0.1487	0.15176	0.15604	0.15831
2603.9	0.13885	0.13904	0.13916	0.14	0.14066	0.14296	0.1455	0.14851	0.15165	0.15586	0.15816
2603.19	0.13874	0.13889	0.139	0.13988	0.14054	0.14286	0.14544	0.1484	0.15154	0.15573	0.15802
2602.47	0.13865	0.13877	0.13884	0.13979	0.14043	0.14278	0.14538	0.1483	0.15141	0.15564	0.15788
2601.76	0.13854	0.13866	0.13866	0.1397	0.14031	0.14265	0.14527	0.14817	0.15123	0.15552	0.15771
2601.04	0.13837	0.13854	0.13846	0.13957	0.14015	0.14249	0.14511	0.14802	0.15106	0.15536	0.15751
2600.33	0.13816	0.1384	0.13827	0.13938	0.13999	0.14232	0.14495	0.14785	0.15092	0.15514	0.15728
2599.61	0.13796	0.13823	0.13813	0.13917	0.13984	0.14215	0.14479	0.14768	0.1508	0.15493	0.15705
2598.9	0.13778	0.13805	0.13802	0.13898	0.1397	0.14197	0.14464	0.1475	0.15068	0.15476	0.15687
2598.19	0.13764	0.13787	0.13789	0.13883	0.13955	0.14178	0.14448	0.14734	0.15053	0.15464	0.15674
2597.47	0.13752	0.1377	0.13772	0.13871	0.13943	0.14162	0.14432	0.14721	0.15037	0.15454	0.15663
2596.76	0.13743	0.13755	0.13753	0.13856	0.13932	0.1415	0.14416	0.14709	0.15018	0.15442	0.15652
2596.04	0.13734	0.13739	0.13734	0.13838	0.13917	0.14137	0.14401	0.1469	0.14998	0.15428	0.1564
2595.33	0.13722	0.13722	0.13716	0.13821	0.13897	0.14124	0.14384	0.14666	0.14979	0.15412	0.15626
2594.61	0.13705	0.13702	0.13699	0.13803	0.13876	0.1411	0.14365	0.14642	0.14963	0.15395	0.15608
2593.9	0.13681	0.13682	0.13683	0.13784	0.13859	0.14094	0.14346	0.14626	0.14948	0.15376	0.15589
2593.19	0.13655	0.13661	0.13667	0.13764	0.13846	0.14073	0.14329	0.14617	0.14935	0.15358	0.15571
2592.47	0.13633	0.13643	0.13652	0.13749	0.13832	0.14049	0.14314	0.1461	0.14923	0.15343	0.15555
2591.76	0.13616	0.13626	0.13635	0.1374	0.13812	0.14028	0.14302	0.14597	0.14911	0.1533	0.1554
2591.04	0.13602	0.13613	0.13617	0.13734	0.13792	0.14013	0.14289	0.14578	0.14897	0.15315	0.15523
2590.33	0.13586	0.13601	0.13602	0.13722	0.13776	0.14006	0.14276	0.14556	0.14881	0.15298	0.15506
2589.61	0.13569	0.13587	0.13592	0.13704	0.13769	0.14003	0.14262	0.14536	0.14866	0.15284	0.15492
2588.9	0.13557	0.13574	0.13587	0.13684	0.13766	0.14	0.14248	0.14523	0.14854	0.15272	0.15484
2588.18	0.13549	0.13562	0.13581	0.13668	0.13758	0.13994	0.14237	0.14515	0.14841	0.15258	0.15479
2587.47	0.13541	0.1355	0.13569	0.13656	0.13741	0.13979	0.14226	0.14506	0.14827	0.15238	0.1547
2586.76	0.1353	0.13539	0.13551	0.13645	0.13719	0.13956	0.14212	0.14492	0.14814	0.15216	0.15454
2586.04	0.13514	0.13528	0.13532	0.13633	0.13699	0.13931	0.14195	0.14475	0.14802	0.15198	0.15432
2585.33	0.13498	0.13518	0.13514	0.1362	0.13685	0.13909	0.14177	0.14459	0.14789	0.15186	0.15412
2584.61	0.13483	0.13507	0.13498	0.13604	0.13674	0.13891	0.14159	0.14446	0.14773	0.15178	0.154
2583.9	0.13465	0.13488	0.13481	0.13585	0.13663	0.13873	0.14142	0.14431	0.14754	0.15167	0.15391
2583.18	0.13443	0.13459	0.13461	0.13564	0.13646	0.13858	0.14123	0.1441	0.14733	0.15149	0.15376
2582.47	0.13419	0.13431	0.13441	0.13544	0.13625	0.13847	0.14106	0.14386	0.14713	0.15126	0.15353
2581.76	0.13402	0.1341	0.13426	0.13526	0.13605	0.13841	0.1409	0.14366	0.14694	0.15106	0.15328
2581.04	0.13392	0.13398	0.13416	0.13512	0.1359	0.13836	0.14074	0.14353	0.14677	0.1509	0.15309
2580.33	0.13386	0.13389	0.13409	0.13501	0.13578	0.13824	0.14059	0.14345	0.14661	0.15077	0.15292
2579.61	0.13378	0.13378	0.13399	0.1349	0.13565	0.13806	0.14045	0.14337	0.14647	0.15063	0.15276
2578.9	0.13369	0.13368	0.13386	0.13477	0.1355	0.13786	0.14032	0.14327	0.14637	0.15051	0.15261
2578.18	0.13358	0.13358	0.13373	0.13462	0.13533	0.13767	0.1402	0.14317	0.1463	0.1504	0.15248
2577.47	0.13342	0.13347	0.13358	0.13446	0.13515	0.1375	0.14006	0.14303	0.14621	0.15028	0.15232
2576.75	0.13323	0.13336	0.13343	0.13429	0.13498	0.13734	0.1399	0.14285	0.14609	0.15014	0.15215
2576.04	0.13304	0.13323	0.13326	0.13412	0.13483	0.13719	0.13974	0.14266	0.14594	0.15002	0.15201
2575.33	0.13287	0.1331	0.13307	0.13397	0.13471	0.13707	0.13959	0.14251	0.14578	0.14991	0.15192
2574.61	0.13271	0.13294	0.13286	0.13383	0.13457	0.13693	0.13944	0.1424	0.14561	0.14978	0.15185
2573.9	0.13255	0.13273	0.13263	0.13369	0.13441	0.13675	0.13926	0.14228	0.14541	0.14962	0.15175
2573.18	0.13236	0.13251	0.13245	0.13354	0.13425	0.13654	0.13909	0.14214	0.14521	0.14943	0.1516
2572.47	0.13217	0.1323	0.13234	0.13338	0.13409	0.13631	0.13892	0.14199	0.14504	0.14923	0.15142
[truncated: 3,042 more rows]

## Sheet: Figure 2
a					b
	ln pC3H8 / atm	ln rC3H6 / mL×min-1	Error bar			C3H8 Conversion / %	C3H6 selectivity / %	C2H4 selectivity / %	CH4 selectivity / %	CO selectivity / %	CO2 selectivity / %
	-3.69	-7.661	0.099			0.31	78.7	3.83	0.96	13.7	2.03
	-2.99	-6.945	0.063			0.36	79.1	3.94	0.98	13.2	1.96
	-2.59	-6.557	0.044			0.43	80	3.95	0.99	12.4	1.85
	-2.3	-6.265	0.037			0.5	80.7	4.02	1.01	11.7	1.75
	-2.08	-6.007	0.072			0.62	82.1	4.03	1	10.5	1.58
	-1.9	-5.878	0.055			0.79	83.5	4.08	1.02	9.2	1.4
	-1.74	-5.71	0.065			1.03	84	4.1	1.03	8.8	1.35
	-1.61	-5.562	0.061			1.23	84.6	4.13	1.03	8.5	1.33
	-1.49	-5.414	0.07			1.44	85.1	4.17	1.03	8.1	1.31
	-1.39	-5.278	0.063			1.68	85.3	4.19	1.03	8	1.31

## Sheet: Figure 3
a				b				c				d							e										f					g
	Steaming duration / h	rC3H6 / mL×min-1			Steaming duration / h	rC3H6 / mL×min-1			Steaming duration / h	rC3H6 / mL×min-1				Specific rate / molC3H6×molB-1×h-1						Eapp / kJ×mol-1	ln (Aapp / s-1)		1/T / K-1	ln specific rate / s-1						ln pC3H8 / atm	ln rC3H6 / mL×min-1	Error bar			C3H8 Conversion / %	C3H6 selectivity / %	C2H4 selectivity / %	CH4 selectivity / %	CO selectivity / %	CO2 selectivity / %
	0	0.006			0	0.014			0	0.025				pC3H8 = 0.15 atm		pC3H8 = 0.25 atm				103.36	5.756		0.00129	-16.97	-16.95	-16.92	-16.81			-3.69	-4.267	0.04			1.71	90	4.69	0.91	3.84	0.55
	1	0.0071			1	0.026			1	0.086				Average value	Error Bar	Average value	Error Bar			125.11	9.143		0.00129	-16.87	-16.86	-16.82	-16.66			-2.99	-3.597	0.074			2.95	89.3	4.94	1.19	3.96	0.6
	2	0.0082			2	0.032			2	0.115			Fresh B-MFI	0.036	0.015	0.074	0.025			141.65	11.743		0.00128	-16.78	-16.75	-16.7	-16.51			-2.59	-3.159	0.042			4.47	88.1	5.41	1.61	4.11	0.7
	4	0.0088			4	0.039			4	0.131			Steamed B-MFI	0.125	0.01	0.673	0.036			163.42	15.259		0.00127	-16.68	-16.62	-16.54	-16.36			-2.3	-2.835	0.059			6.92	86.3	6.35	2.05	4.8	0.94
	8	0.0089			8	0.041			8	0.129			Activated B-MFI	0.206	0.019	0.882	0.043						0.00126	-16.6	-16.49	-16.4	-16.19			-2.08	-2.567	0.077			11.03	82.8	8.01	2.5	5.38	1.33
	12	0.0089			12	0.04			12	0.129																				-1.9	-2.29	0.101
																														-1.74	-2	0.035
																														-1.61	-1.725	0.078
																														-1.49	-1.498	0.082
																														-1.39	-1.231	0.092

## Sheet: Figure 4
a									b							c		Intensity / arb units			d
		Fresh B-MFI	After 1 h steaming	After 2 h steaming	After 4 h steaming	After 12 h steaming	Activated B-MFI				pC3H8 = 0.05 atm	pC3H8 = 0.125 atm	pC3H8 = 0.2 atm				Wavenumber / cm-1	Fresh B-MFI	Activated B-MFI			F1 Projection		F2 Projection		1H DQ
	11B Chemical Shift / ppm	Intensity / arb.units								Percentage of BOSi≡xOH3−x	Specific rate / molC3H6×molB×h-1						3999.08	-0.00027	-2e-05			1H Chemical Shift / ppm	Intensity / arb.units	1H Chemical Shift / ppm	Intensity / arb.units
	-19.7557	-56.1587	5.24792	-415.211	-382.342	-202.748	-238.956			8	0.01085	0.02553	0.04576				3998.36	0	0.00045			13.5311	0.07831	82.557	-0.02038		1H Chemical shift / ppm	1.2124e-14	0.00978	0.01956	0.02934	0.03912	0.0489	0.05868	0.06846	0.07824	0.08802	0.0978	0.10758	0.11736	0.12714	0.13692	0.1467	0.15648	0.16626	0.17604	0.18582	0.19559	0.20538
	-19.4587	-102.378	26.3175	-493.025	-692.526	7.4975	44.1047			25	0.01291	0.04672	0.15659				3997.65	0.00052	0.0009			13.453	0.01167	82.5471	-0.01858		-7.57753e-16	-586.97	-588.908	-593.167	-597.427	-602.51	-607.592	-616.432	-625.272	-637.04	-648.806	-664.22	-679.634	-699.022	-718.409	-739.786	-761.162	-780.142	-799.121	-815.447	-826.465	-832.221	-832.669
	-19.1616	-192.807	49.8122	-447.654	-669.523	16.3893	264.453			35	0.01481	0.05731	0.2086				3996.93	0.00103	0.00134			13.3749	-0.09128	82.5373	-0.01774		0.07835	-1255.73	-1240.4	-1225.62	-1210.84	-1195.59	-1180.34	-1168.52	-1156.7	-1147.44	-1138.19	-1133.41	-1128.63	-1127.17	-1125.71	-1125.69	-1125.67	-1127.73	-1129.78	-1132.61	-1135.44	-1137.42	-1139.39
	-18.8646	-24.1504	-51.8983	-319.787	-371.519	56.8386	441.422			35	0.01599	0.07182	0.23648				3996.22	0.00133	0.00176			13.2967	-0.19243	82.5276	-0.01789		0.15671	-1662.71	-1633.65	-1603.38	-1573.1	-1544.59	-1516.08	-1490.67	-1465.26	-1442.06	-1418.86	-1397.42	-1375.99	-1353.69	-1331.38	-1309.96	-1288.54	-1270.14	-1251.74	-1234	-1221.56	-1212.68	-1209.1
	-18.5675	428.816	-153.485	63.1453	72.5546	128.208	450.52			36	0.01619	0.07289	0.23284				3995.51	0.00134	0.00216			13.2186	-0.22306	82.5178	-0.01907		0.23506	-1621.13	-1582.51	-1544.66	-1512.11	-1481.14	-1452.82	-1426.77	-1400.71	-1378.08	-1355.44	-1330.16	-1302.21	-1271.76	-1238.66	-1203.72	-1166.14	-1127.36	-1088.58	-1053	-1020.08	-994.909	-977.7
	-18.2704	499.772	-394.512	427.799	509.951	177.312	249.365			41	0.02004	0.09527	0.2854				3994.79	0.00107	0.00254			13.1405	-0.20396	82.508	-0.02121		0.31341	-1123.22	-1075.03	-1033.14	-1001.87	-975.507	-954.45	-941.906	-929.361	-921.443	-913.524	-902.067	-885.304	-864.391	-838.169	-803.878	-764.28	-719.27	-674.259	-627.922	-581.583	-540.13	-509.29
	-17.9734	446.994	-126.251	176.296	821.863	131.476	-83.9372										3994.08	0.00061	0.00291			13.0624	-0.19497	82.4983	-0.02404		0.39176	-324.518	-261.017	-211.168	-175.469	-151.894	-139.813	-140.392	-149.812	-161.032	-177.558	-192.59	-204.969	-211.39	-212.503	-201.347	-182.231	-152.271	-117.007	-77.043	-31.7715	12.2031	53.5264
	-17.6763	266.125	276.995	594.754	961.382	16.7899	-368.408										3993.36	0.00018	0.00326			12.9843	-0.2169	82.4885	-0.02524		0.47011	523.709	606.059	670.943	718.141	746.006	756.184	749.561	725.25	691.354	646.848	598.25	549.654	505.285	466.225	436.559	417.504	411.188	415.486	431.389	457.906	490.252	527.906
	-17.3793	-198.561	4.10932	322.586	953.509	-0.18504	-398.049										3992.65	1e-05	0.00359			12.9062	-0.26793	82.4786	-0.02601		0.54847	1155.19	1256.21	1340.14	1402.85	1438.83	1453.59	1444.03	1413.24	1362.15	1296.92	1220.25	1138.27	1053.6	971.58	897.801	834.635	784.49	748.498	730.246	726.146	736.432	758.215
	-17.0822	-273.735	316.482	-36.1646	860.681	0	-44.2185										3991.93	0.00016	0.00391			12.8281	-0.33295	82.469	-0.02473		0.62682	1379.87	1485.4	1577.77	1645.38	1689.48	1708.81	1699.85	1666.13	1608.46	1533.12	1438.98	1334.22	1223.4	1112.58	1005.3	908.635	821.738	752.529	700.125	665.406	650.094	652.471
	-16.7852	-175.688	197.198	-285.741	734.811	-58.9055	58.3015										3991.22	0.00048	0.00416			12.75	-0.37598	82.4591	-0.02126		0.70517	1117.43	1210.06	1287.22	1346.68	1385.19	1402.47	1391.68	1359.66	1302.94	1228.53	1135.38	1031.62	916.762	799.248	685.217	576.492	477.826	393.311	325.709	272.258	240.082	225.594
	-16.4881	48.14	-95.0291	-13.6043	581.219	10.0904	324.1										3990.51	0.00078	0.00438			12.6719	-0.42546	82.4493	-0.01715		0.78352	426.969	485.477	533.26	570.434	592.736	597.354	584.727	554.412	509.242	446.387	371.922	286.846	196.242	100.333	7.85059	-84.6309	-170.303	-245.362	-306.937	-357.897	-396.325	-417.066
	-16.191	319.82	-576.774	305.277	350.131	119.645	566.182										3989.79	0.00103	0.00465			12.5938	-0.41033	82.4395	-0.01243		0.86187	-509.337	-493.933	-482.563	-476.5	-477.066	-486.477	-501.026	-524.419	-553.396	-591.216	-634.674	-683.438	-733.387	-785.986	-837.262	-888.536	-936.866	-979.891	-1017.17	-1049.14	-1076.27	-1094.57
	-15.894	224.412	-604.134	612.803	91.6381	120.648	593.272										3989.08	0.00124	0.00493			12.5157	-0.38204	82.4298	-0.00717		0.94023	-1450.95	-1473.34	-1493.08	-1512.82	-1529.18	-1545.54	-1558.48	-1571.41	-1580.66	-1589.9	-1595.28	-1600.66	-1602.88	-1605.1	-1604.55	-1604	-1604.38	-1604.76	-1607.12	-1609.49	-1614.72	-1619.96
	-15.5969	82.8718	-361.081	493.193	621.362	272.348	318.671										3988.36	0.00133	0.00519			12.4376	-0.36436	82.42	-0.00149		1.01858	-2172.57	-2215.41	-2249.84	-2278.97	-2299.85	-2315.43	-2319.23	-2317.73	-2305.81	-2288.58	-2261.07	-2228.25	-2191.14	-2151.38	-2107.47	-2063.56	-2021.62	-1982.34	-1949.19	-1921.34	-1901.63	-1887.22
	-15.2999	-38.0329	-111.193	147.896	806.183	528.59	236.775										3987.65	0.00116	0.00548			12.3594	-0.36661	82.4101	0.00443		1.09693	-2533.38	-2571.89	-2603.34	-2624.16	-2638.95	-2643.13	-2637.8	-2621.86	-2595.84	-2559.22	-2516.51	-2463.19	-2404.44	-2340.38	-2274.34	-2208.29	-2141.72	-2080.46	-2022.4	-1974.96	-1933.84	-1903.33
	-15.0028	-147.836	-263.44	173.766	584.844	523.528	577.406										3986.93	0.00076	0.00587			12.2813	-0.38736	82.4005	0.01041		1.17528	-2501.79	-2519.77	-2531.35	-2537.61	-2535.25	-2527.59	-2512.57	-2492.24	-2461.76	-2425.98	-2381.07	-2330.86	-2275.28	-2217.05	-2152.8	-2088.54	-2023.62	-1961.35	-1902.01	-1847.97	-1800.51	-1758.36
	-14.7058	-95.3512	-198.17	3.25829	102.384	325.403	765.959										3986.22	0.00031	0.00632			12.2032	-0.40405	82.3906	0.0162		1.25364	-2148.3	-2138.67	-2123.3	-2107.93	-2091.96	-2075.98	-2058.35	-2040.72	-2019.93	-1999.13	-1973.25	-1947.37	-1916.19	-1885.01	-1847.31	-1809.6	-1767.55	-1725.5	-1682.56	-1639.62	-1599.97	-1560.32
	-14.4087	10.6441	-147.842	-20.5565	495.79	12.0311	824.321										3985.5	0	0.00666			12.1251	-0.42067	82.3808	0.02158		1.33199	-1599.8	-1564.01	-1528.88	-1499.06	-1475.22	-1456.69	-1443.57	-1435.76	-1433.33	-1436.2	-1440.46	-1447.37	-1452.74	-1458.12	-1459.68	-1461.25	-1455.22	-1446.54	-1433.38	-1417.57	-1397.33	-1374.45
	-14.1116	115.066	-164.908	-502.718	471.216	96.8212	753.921										3984.79	-6e-05	0.00667			12.047	-0.45756	82.3712	0.02709		1.41034	-1005.32	-957.507	-915.884	-884.872	-861.131	-848.001	-846.478	-855.566	-871.496	-898.037	-928.89	-965.049	-1003.45	-1041.84	-1077.37	-1112.89	-1142.89	-1167.58	-1184.2	-1195.51	-1200	-1199.19
	-13.8146	145.658	-31.1923	-828.343	124.834	30.0595	572.21										3984.08	0.00015	0.0062			11.9689	-0.4519	82.3613	0.03238		1.48869	-518.896	-479.95	-451.841	-431.689	-422.87	-422.008	-433.86	-453.67	-484.837	-523.963	-568.836	-616.361	-670.455	-724.55	-777.703	-830.855	-877.44	-921.369	-958.944	-991.209	-1013.95	-1031.39
	-13.5175	134.629	679.927	-979.148	-383.201	-169.071	329.638										3983.36	0.00051	0.00535			11.8908	-0.41855	82.3515	0.03676		1.56705	-265.938	-260.627	-260.179	-265.036	-274.676	-289.622	-311.312	-338.307	-370.56	-408.119	-449.326	-490.532	-535.56	-580.588	-626.61	-672.632	-714.576	-756.521	-793.823	-825.817	-856.203	-881.283
	-13.2205	217.339	971.346	-824.613	-851.977	-428.88	90.0937										3982.65	0.00085	0.00443			11.8127	-0.38005	82.3418	0.04006		1.6454	-297.082	-332.366	-367.651	-400.282	-431.975	-461.013	-490.108	-516.55	-539.774	-560.346	-580.698	-598.395	-614.459	-630.522	-647.194	-663.864	-679.007	-696.802	-716.311	-735.816	-756.933	-778.047
	-12.9234	407.929	740.02	-284.211	-1084.1	-647.013	-107.096										3981.93	0.00106	0.00376			11.7346	-0.34215	82.332	0.04217		1.72375	-544.008	-612.813	-676.757	-730.086	-776.756	-812.812	-838.701	-853.976	-861.099	-857.607	-846.491	-830.066	-806.555	-783.042	-759.75	-736.457	-717.722	-704.292	-695.396	-691.803	-696.571	-706.646
	-12.6264	786.123	-220.337	-64.0077	-930.067	-737.459	-266.334										3981.22	0.00113	0.0035			11.6565	-0.30918	82.3222	0.043		1.8021	-818.292	-896.488	-965.124	-1023.15	-1067.38	-1097.45	-1111.39	-1111.17	-1095.52	-1065.72	-1022.27	-970.857	-912.892	-854.927	-793.644	-735.014	-684.218	-641.381	-607.388	-584.889	-576.615	-579.836
	-12.3293	860.932	-455.823	264.818	-310.533	-661.544	-412.646										3980.5	0.00107	0.00351			11.5784	-0.28216	82.3125	0.04254		1.88045	-890.94	-950.23	-998.797	-1036.75	-1060.85	-1067.26	-1058.63	-1032.32	-993.894	-937.782	-872.605	-796.816	-715.01	-633.203	-551.618	-475.337	-406.63	-348.535	-303.596	-276.341	-262.098	-265.542
	-12.0322	891.323	-565.795	723.705	-205.201	-415.683	-539.37										3979.79	0.00099	0.00352			11.5003	-0.22909	82.3027	0.04085		1.95881	-615.872	-635.195	-646.45	-647.091	-635.081	-608.922	-569.499	-518.577	-455.28	-380.484	-299.334	-212.876	-124.418	-38.6133	45.4766	121.611	185.844	239.465	278.326	303.041	308.881	300.572
	-11.7352	958.15	-527.724	630.125	-33.86	-12.1089	-569.102										3979.08	0.00106	0.00335			11.4221	-0.11854	82.2928	0.03804		2.03716	-22.4336	1.74609	31.3428	71.5537	119.666	178.393	245.078	317.07	394.629	477.494	560.471	643.447	724.406	800.061	868.969	927.268	976.414	1014.95	1037.12	1048.68	1046.12	1032.95
	-11.4381	1731.73	-35.4798	250.317	545.67	-167.035	-366.956										3978.36	0.0013	0.00296			11.344	-0.05896	82.283	0.03425		2.11551	694.037	744.738	801.961	867.143	937.941	1014.04	1092.03	1172.67	1251.83	1330.98	1403.95	1471.62	1533.38	1587.19	1633.59	1669.38	1695.74	1714.15	1721.5	1723.55	1715.65	1702.46
	-11.1411	2548.35	255.902	90.6033	1459.34	18.1412	143.965										3977.65	0.00152	0.00252			11.2659	-0.05014	82.2733	0.03017		2.19386	1293.77	1349.77	1409.86	1475.25	1543.97	1612.69	1680.75	1748.81	1811.88	1869.64	1921.99	1963.73	2002.76	2031.18	2055.07	2068.35	2079.01	2084.37	2083.97	2083.58	2080.97	2078.36
	-10.844	3469.03	-48.097	-109.805	2601.55	631.909	953.235										3976.93	0.00146	0.00223			11.1878	-0.05074	82.2635	0.02745		2.27222	1643.46	1681.42	1722.54	1763.66	1807.86	1849.41	1886.21	1923.01	1951.26	1976.85	1997.74	2013.33	2026.26	2033.89	2037.7	2038.86	2041.99	2045.13	2048.15	2053.83	2063.74	2076.31
	-10.547	4301.34	-230.889	-567.109	3845.81	1698.22	2057.76										3976.22	0.00102	0.00216			11.1097	0.00241	82.2537	0.02441		2.35057	1773.82	1790.22	1801.76	1807.99	1813.52	1813.76	1808.68	1803.61	1793.49	1783.37	1772.81	1762.25	1752.62	1742.98	1737.33	1736.98	1739.67	1747.66	1761.18	1780	1802.44	1830.18
	-10.2499	5536.27	553.864	-401.719	5084.64	3160.2	3277.13										3975.5	0.00039	0.00225			11.0316	0.07662	82.244	0.02122		2.42892	1828.9	1826.65	1812.57	1790.53	1761.01	1723.52	1681.84	1640.15	1598.11	1558.71	1522.3	1491.21	1468.61	1451.33	1444.77	1446.17	1454.99	1471.77	1493.97	1518.82	1548.62	1581.07
	-9.95283	6148.6	1281.54	171.229	6283.03	4917.56	4445.64										3974.79	-6e-05	0.00238			10.9535	0.15056	82.2342	0.01808		2.50727	1912.27	1901.98	1876.44	1840.29	1793.39	1735.87	1675.26	1614.65	1554.83	1500.31	1452.21	1414.72	1386.25	1368.39	1364.46	1371.15	1382.56	1404.59	1431.93	1459.27	1485.82	1512.38
	-9.65578	7007.18	2113.8	475.817	7509.52	6891.48	5513.09										3974.07	0	0.00256			10.8754	0.2113	82.2244	0.01515		2.58562	1992.27	1986.05	1961.6	1926.53	1879.55	1821.96	1761.11	1700.25	1640.78	1586.62	1540.03	1504.04	1479.75	1466.08	1463.4	1471.33	1485.68	1507.98	1532.39	1556.8	1577.57	1595.68
	-9.35872	8276.84	3034.89	39.6676	8914.88	9070.21	6585.01										3973.36	0.00051	0.00285			10.7973	0.24985	82.2147	0.01256		2.66398	1906.01	1903.87	1887.57	1860.66	1824.21	1777.16	1726.68	1676.19	1627.69	1584.49	1546.48	1519.09	1498.98	1489.48	1488.05	1497.24	1510.97	1530.02	1551.49	1572.97	1591.49	1604.7
	-9.06166	12079.6	5480.89	176.138	10662	11503.8	7880.37										3972.65	0.00113	0.00321			10.7192	0.26223	82.2049	0.01043		2.74233	1469.7	1469.58	1457.91	1438.28	1411.35	1379.11	1342.35	1305.58	1271.03	1239.13	1209.33	1187.5	1171.75	1163.97	1162.77	1172.18	1183.35	1202.49	1224.61	1249.39	1274.77	1300.16
	-8.7646	14264	7280.87	-37.6407	12846.4	14254.8	9635.98										3971.93	0.00141	0.00356			10.6411	0.24636	82.195	0.00884		2.82068	640.725	635.559	624.979	609.092	588.141	567.189	540.6	514.012	489.879	465.748	444.156	427.871	416.5	410.436	409.453	419.088	431.244	454.012	483.855	519.008	558.33	602.959
	-8.46755	16294.9	9536.9	282.945	15457.9	17342.6	12014.6										3971.22	0.0013	0.00375			10.563	0.20153	82.1854	0.00779		2.89903	-420.392	-430.38	-441.089	-454.447	-467.046	-479.644	-492.959	-506.272	-518.828	-531.38	-542.001	-549.967	-554.095	-555.57	-550.523	-537.515	-517.251	-489.025	-450.521	-404.057	-349.908	-287.803
	-8.17049	18091.8	12226.5	1921.55	18405.7	20718.5	15062.8										3970.5	0.00106	0.00371			10.4848	0.14072	82.1755	0.0073		2.97739	-1400.15	-1407.88	-1411.64	-1415.4	-1412.57	-1409.74	-1402.71	-1395.67	-1386.04	-1376.4	-1365.43	-1354.47	-1340.74	-1327.01	-1308.87	-1285.41	-1257.04	-1223.36	-1183.26	-1132.56	-1077.74	-1012.3
	-7.87343	21974.7	18895.3	4279.88	21587.9	24284.5	18726										3969.79	0.00102	0.00355			10.4068	0.08616	82.1657	0.0073		3.05574	-1994.69	-1992.31	-1980.97	-1960.79	-1931.73	-1897.37	-1855.98	-1811.94	-1764.78	-1717.61	-1670.77	-1626.59	-1581.38	-1541.47	-1502.33	-1465.85	-1431.08	-1398.97	-1363.65	-1328.34	-1289.99	-1246.33
	-7.57637	24679.2	22719.1	7445.49	24953.7	27935.6	22895.1										3969.07	0.00126	0.00353			10.3286	0.06259	82.156	0.00772		3.13409	-2055.07	-2035.5	-2002	-1950.8	-1888.44	-1815.47	-1729.12	-1637.46	-1542.15	-1446.84	-1353.52	-1265.51	-1185.27	-1115.64	-1055.52	-1006.01	-968.396	-941.389	-921.456	-912.136	-907.943	-903.75
	-7.27932	27996.3	26666.6	11564.1	28520.9	31598.2	27448.5										3968.36	0.00162	0.00392			10.2505	0.07899	82.1462	0.00843		3.21244	-1669.25	-1632.2	-1573.82	-1494.22	-1395.18	-1281.99	-1156.37	-1022.79	-883.87	-744.952	-612.724	-488.452	-378.716	-286.665	-212.358	-155.735	-122.836	-107.62	-111.31	-129.149	-162.651	-201.459
	-6.98226	31760.4	30650	16410.1	32344.8	35246.1	32274.9										3967.65	0.00183	0.00471			10.1724	0.11044	82.1364	0.00932		3.29079	-1095.94	-1041.42	-965.24	-864.294	-746.271	-610.56	-463.352	-305.53	-147.766	9.99902	157.262	293.914	414.576	510.479	584.822	634.408	659.053	658.936	635.162	593.703	536.654	468.996
	-6.6852	39754.6	38752.7	21311.8	36475.6	38897.6	37281.4										3966.93	0.00176	0.00567			10.0943	0.13798	82.1265	0.01024		3.36915	-629.771	-564.167	-478.828	-375.8	-256.453	-125.608	16.6787	164.271	309.812	450.047	578.672	696.689	795.91	873.908	928.637	962.141	971.527	959.689	925.855	877.869	811.963	738.096
	-6.38814	43829.2	42966.8	25567.3	40939.7	42605.1	42402.4										3966.22	0.00156	0.00646			10.0162	0.14542	82.1169	0.01104		3.4475	-464.286	-394.665	-314.32	-223.362	-123.915	-19.1602	86.3662	191.895	293.373	384.24	465.932	537.012	593.568	632.438	656.938	663.75	657.879	634.32	601.035	557.139	507.133	451.82
	-6.09108	48400.7	47407.3	29270.2	45755	46443.4	47608.4										3965.5	0.00149	0.00685			9.9381	0.12695	82.107	0.01161		3.52585	-613.908	-551.713	-486.423	-421.131	-359.491	-300.506	-248.318	-201.435	-162.369	-133.913	-114.744	-103.534	-100.643	-106.593	-118.404	-136.403	-159.523	-186.178	-212.725	-239.269	-266.076	-292.885
	-5.79403	54202.6	52248.6	33088.2	50947.6	50489.6	52900.1										3964.79	0.00163	0.00688			9.85998	0.12045	82.0972	0.01182		3.6042	-947.477	-903.319	-863.694	-834.682	-814.388	-804.707	-805.858	-817.623	-837.432	-867.851	-904.128	-945.712	-989.409	-1033.11	-1074.15	-1109.89	-1143.18	-1165.86	-1185.67	-1194.86	-1198.47	-1196.77
	-5.49697	70413	64041.8	37943.6	56531.8	54786.9	58273.6										3964.07	0.00176	0.0068			9.78188	0.1257	82.0875	0.01158		3.68256	-1266.81	-1247.05	-1240.66	-1244.89	-1264.08	-1293.89	-1337.13	-1390.98	-1451.48	-1517.28	-1588.29	-1659.29	-1727.38	-1790.17	-1843.62	-1889.11	-1919.77	-1939.82	-1949.52	-1948.62	-1935.61	-1917.29
	-5.19991	79243.5	71310.3	44663.1	62443.6	59301.5	63663.9										3963.36	0.00168	0.00677			9.70376	0.10921	82.0777	0.01085		3.76091	-1402.2	-1410.37	-1430.15	-1460.54	-1505.07	-1560.21	-1620.77	-1691.95	-1768.38	-1844.81	-1922.24	-1994.35	-2062.09	-2119.21	-2167.37	-2204.93	-2229.42	-2243.29	-2246.44	-2238.98	-2223.5	-2202.7
	-4.90285	86912.5	79369.5	53705.1	68466.3	63893.4	68899.5										3962.64	0.00144	0.00673			9.62566	0.08955	82.0679	0.01165		3.83926	-1296.16	-1320.66	-1354.44	-1396.18	-1446.87	-1502.86	-1561.07	-1624.58	-1686.44	-1748.29	-1806.44	-1859.28	-1905.86	-1944.49	-1974.16	-1995.88	-2006.24	-2011.29	-2008.6	-2000.61	-1988.67	-1974.08
	-4.6058	92684.2	87855.3	64982.7	74212.3	68328	73708										3961.93	0.00126	0.00654			9.54755	0.08473	82.0582	0.01257		3.91761	-1013.25	-1036.38	-1062.94	-1094.81	-1130.43	-1166.05	-1204.22	-1242.39	-1275.51	-1308.63	-1336.89	-1359.84	-1378.21	-1391.27	-1398.91	-1401.25	-1397.47	-1393.7	-1385.18	-1376.65	-1368.27	-1359.88
	-4.30874	99682.7	104656	77722.1	79198.6	72333.3	77784.3										3961.22	0.00117	0.00626			9.46945	0.12338	82.0484	0.01299		3.99596	-709.612	-714	-717.78	-724.213	-730.405	-736.596	-743.064	-749.531	-751.979	-754.425	-752.671	-748.264	-741.867	-732.816	-722.384	-709.298	-697.841	-686.383	-674.87	-663.356	-659.103	-654.846
	-4.01168	103089	112261	90513	82997.7	75678.8	80894.9										3960.5	0.00101	0.00614			9.39133	0.17436	82.0386	0.01293		4.07432	-572.233	-550.801	-528.266	-505.729	-482.488	-459.246	-437.554	-415.858	-394.705	-373.55	-352.396	-331.24	-310.694	-290.147	-272.253	-254.358	-238.753	-223.145	-212.181	-201.216	-197.556	-193.894
	-3.71462	107894	118815	101629	85389.7	78238.7	82961.8										3959.79	0.00079	0.00628			9.31323	0.17582	82.0289	0.01244		4.15267	-726.251	-687.401	-647.891	-608.378	-565.985	-523.592	-486.172	-448.753	-416.986	-385.219	-358.98	-332.739	-311.199	-289.656	-274.525	-259.395	-248.207	-237.019	-229.698	-222.378	-219.034	-215.69
	-3.41757	114335	124001	109398	86432.5	80008.6	84079.7										3959.07	0.00072	0.00654			9.23511	0.11581	82.0191	0.01158		4.23102	-1159.72	-1124.68	-1085.88	-1047.08	-1006.76	-966.44	-927.446	-888.451	-856.686	-824.917	-800.668	-776.418	-760.957	-745.494	-736.665	-727.835	-724.602	-721.368	-721.229	-721.092	-721.604	-722.114
	-3.12051	127367	129010	112709	86415.1	81075	84462.8										3958.36	0.00099	0.00672			9.15701	0.01085	82.0092	0.01043		4.30937	-1702.83	-1694.35	-1679.7	-1659.73	-1637.93	-1610.83	-1584.44	-1555.4	-1529.77	-1504.14	-1484.42	-1464.7	-1453.16	-1441.62	-1437.15	-1432.67	-1434.5	-1436.32	-1441.34	-1446.37	-1452.89	-1459.41
	-2.82345	129623	128060	111294	85723.7	81563	84358.6										3957.64	0.0015	0.00671			9.0789	-0.10139	81.9996	0.00908		4.38773	-2104.43	-2133.14	-2153.23	-2162.71	-2166.52	-2159.7	-2149.46	-2133.92	-2114.42	-2094.93	-2076.2	-2057.48	-2042.78	-2028.08	-2020.89	-2013.71	-2013.5	-2013.3	-2016.42	-2019.53	-2024.99	-2030.45
	-2.52639	127224	124487	105785	84700.9	81595.1	83982.9										3956.93	0.00189	0.0065			9.0008	-0.13536	81.9897	0.00761		4.46608	-2160.91	-2222.94	-2271.43	-2309.3	-2334.61	-2349.31	-2353.45	-2349.63	-2336.87	-2318.81	-2297.55	-2273.63	-2249.63	-2225.64	-2203.91	-2182.18	-2167.36	-2152.54	-2143.29	-2134.05	-2126.12	-2120.84
	-2.22934	121111	118539	97476.7	83567.7	81276.4	83502.8										3956.22	0.00189	0.00614			8.92268	-0.1199	81.9799	0.00608		4.54443	-1835.35	-1913.01	-1979.28	-2034.94	-2074.68	-2103.81	-2118.79	-2123.15	-2117.15	-2100.52	-2076.71	-2047.6	-2010.78	-1973.95	-1934.14	-1894.33	-1854.27	-1814.21	-1778.46	-1742.71	-1710.78	-1684.15
	-1.93228	106257	102300	88037.9	82431.1	80699.1	83056.8										3955.5	0.0015	0.0058			8.84458	-0.05931	81.9701	0.00457		4.62278	-1295.38	-1368.64	-1433	-1492.06	-1538.72	-1577.41	-1602.67	-1617.32	-1618.74	-1609.54	-1587.9	-1558.31	-1517.59	-1471.56	-1417.24	-1357.62	-1295.05	-1227.18	-1159.08	-1090.99	-1026.39	-967.097
	-1.63522	100655	93475.4	79174	81342.8	79945.3	82768.9										3954.79	0.001	0.0056			8.76647	0.03187	81.9604	0.00326		4.70114	-815.535	-870.255	-922.1	-973.945	-1020.44	-1061.62	-1097.17	-1122.1	-1138.02	-1143.32	-1134.47	-1115	-1081	-1036.38	-978.163	-909.336	-831.34	-742.729	-649.365	-556.002	-458.736	-366.775
	-1.33817	96653.8	84906.6	72069.7	80350	79076.3	82728.5										3954.07	0.00068	0.00553			8.68837	0.13248	81.9506	0.00214		4.77949	-609.737	-639.501	-675.069	-715.942	-759.011	-802.078	-845.864	-884.344	-916.58	-940.854	-951.588	-951.709	-933.316	-900.775	-851.154	-787.384	-708.99	-616.445	-513.012	-404.272	-291.86	-182.102
	-1.04111	93371.4	76989.2	67033.2	79501.2	78114.5	82942.2										3953.36	0.00063	0.00543			8.61025	0.2308	81.9407	0.000680469		4.85784	-701.081	-709.428	-728.718	-758.62	-798.264	-843.214	-891.702	-940.189	-985.211	-1024.92	-1055.24	-1074.95	-1079.24	-1065.85	-1035.44	-987.339	-922.696	-840.366	-748.087	-645.196	-535.326	-425.457
	-0.74405	84150.4	64202.9	63709.1	78811.4	77040.1	83299.5										3952.64	0.00076	0.00519			8.53215	0.33634	81.9311	-0.000935156		4.93619	-917.589	-913.882	-924.878	-946.485	-979.58	-1020.63	-1070.53	-1120.43	-1171.13	-1219.19	-1258.62	-1290.09	-1307.66	-1311.09	-1298.32	-1271.4	-1227.63	-1169.71	-1098.25	-1016.18	-928.521	-838.21
	-0.44699	76838.6	59499.8	61674.2	78229.3	75817.4	83597.3										3951.93	0.00091	0.00486			8.45403	0.40643	81.9213	-0.00227		5.01454	-1010.28	-1008.67	-1018.45	-1038.84	-1065.38	-1102.54	-1143.23	-1183.93	-1226.17	-1268.41	-1302.81	-1331.89	-1352.14	-1361.77	-1359.57	-1346.76	-1320.33	-1283.28	-1239.71	-1185.52	-1127.15	-1063.48
	-0.14994	68119.4	55741.8	60643.6	77647.6	74446.6	83628.8										3951.21	0.00099	0.00454			8.37593	0.44088	81.9114	-0.00368		5.0929	-834.576	-846.007	-864.236	-887.772	-913.682	-942.243	-971.635	-998.372	-1022.7	-1044.37	-1062.29	-1074.9	-1079.73	-1079.26	-1072.16	-1059.75	-1041.97	-1018.89	-992.101	-960.005	-928.491	-894.322
	0.14712	59206.8	52616.8	60431.1	76962.6	73012.4	83296.1										3950.5	0.00105	0.00437			8.29782	0.4296	81.9018	-0.00527		5.17125	-453.698	-488.782	-522.54	-556.297	-585.108	-608.612	-626.7	-639.482	-642.356	-639.925	-630.749	-616.268	-595.085	-573.901	-547.744	-521.586	-494.777	-467.967	-447.349	-426.729	-411.458	-396.186
	0.44418	45247.6	46800.3	60765.9	76151.7	71695.3	82680										3949.79	0.00116	0.00432			8.21972	0.38904	81.8919	-0.0071		5.2496	-101.96	-164.361	-219.74	-269.815	-307.521	-333.732	-346.18	-347.131	-334.103	-309.579	-274.662	-231.788	-184.515	-134.59	-83.0605	-31.5332	13.3467	52.9199	84.8633	111.503	125.693	134.576
	0.74124	40559.3	43594.3	61290.3	75314.8	70728.9	82019.4										3949.07	0.00131	0.00426			8.1416	0.39502	81.8821	-0.00925		5.32795	-40.292	-126.47	-203.473	-269.864	-320.005	-352.458	-369.878	-369.609	-351.292	-315.287	-265.243	-204.587	-134.763	-59.6318	13.7295	87.0918	157.115	216.525	266.873	306.605	333.861	350.508
	1.0383	36710.4	40167.1	61961.9	74644	70315	81607.2										3948.36	0.00143	0.00402			8.0635	0.44962	81.8724	-0.01059		5.40631	-362.821	-461.891	-552.556	-632.611	-696.346	-742.395	-768.101	-776.122	-763.126	-732.445	-682.804	-619.014	-543.992	-461.013	-375.103	-286.541	-203.368	-125.499	-56.6426	1.60449	46.0176	79.8203
	1.33535	33268.6	36729.6	62896.8	74330.6	70537.9	81659.2										3947.64	0.00148	0.00368			7.98538	0.54837	81.8626	-0.01069		5.48466	-922.359	-1020.17	-1113.88	-1196.99	-1270.78	-1326.89	-1367.96	-1391.34	-1394.28	-1379.53	-1347.98	-1298.75	-1236.22	-1163.07	-1082.3	-996.228	-910.517	-824.805	-744.51	-674.827	-613.256	-562.296
	1.63241	27341.4	31031.1	64041.8	74458.3	71320	82228.8										3946.93	0.00152	0.00347			7.90728	0.69578	81.8528	-0.01102		5.56301	-1394.61	-1475.76	-1558.24	-1635.42	-1708.03	-1771.81	-1824.85	-1866.41	-1891.31	-1902.07	-1894.53	-1872.84	-1836.42	-1789.39	-1729.58	-1661.82	-1588.06	-1508.99	-1430.76	-1357.82	-1287.18	-1221.84
	1.92947	24956	29363	65025.7	74943	72445.4	83209.6										3946.21	0.00167	0.00357			7.82917	0.8645	81.8431	-0.01152		5.64136	-1460.05	-1517.48	-1581.65	-1645.82	-1710.18	-1774.54	-1832.49	-1885.14	-1928.47	-1961.2	-1981.21	-1990.61	-1983.83	-1966.44	-1934.68	-1892.31	-1841.11	-1779.3	-1713.73	-1648.16	-1579.06	-1509.95
	2.22653	22951.1	28721.4	65362.4	75556	73637.1	84411.9										3945.5	0.00201	0.0039			7.75107	1.05591	81.8333	-0.01214		5.71971	-1014.01	-1049.25	-1091.02	-1138.09	-1192.99	-1250.54	-1308.91	-1364.64	-1416.89	-1463.85	-1502.67	-1530.89	-1547.84	-1554.19	-1546.27	-1527.74	-1497.22	-1456.1	-1405.08	-1348.75	-1286.16	-1220.91
	2.52358	21275.8	29084.8	64765.6	76018.1	74650.2	85657.1										3944.79	0.00251	0.00427			7.67295	1.28487	81.8234	-0.01281		5.79807	-246.052	-266.191	-292.633	-329.686	-371.575	-418.771	-470.499	-522.227	-572.796	-623.363	-666.855	-699.736	-726.273	-742.199	-743.975	-735.138	-714.694	-683.638	-643.628	-593.003	-536.923	-475.536
	2.82064	18527	32079.7	63386.9	76108.9	75332.6	86827.7										3944.07	0.00292	0.00457			7.59485	1.51938	81.8136	-0.01235		5.87642	450.559	438.105	417.861	389.654	354.928	314.893	272.428	229.963	187.35	147.389	110.968	85.1572	66.3027	58.0586	60.1514	72.8555	97.4619	132.684	174.811	224.9	281.562	340.877
	3.1177	17260.2	34141.4	61740.1	75732.7	75629.4	87852										3943.36	0.00304	0.00478			7.51673	1.74293	81.8039	-0.01081		5.95477	715.604	707.301	689.713	666.818	639.252	606.381	573.178	539.975	508.854	483.039	460.762	449.098	445	451.514	468.086	495.271	531.115	577.574	628.896	685.523	746.305	807.086
	3.41476	16074.9	36207.5	60156.2	74907.8	75539	88647.7										3942.64	0.00285	0.0049			7.43863	1.98595	81.7941	-0.01045		6.03312	443.18	440.465	429.955	414.141	397.439	375.432	352.432	329.43	308.861	293.6	283.59	284.191	292.639	311.697	341.924	382.76	428.959	483.117	540.922	601.385	663.518	723
	3.71181	15096.5	38115	58599.4	73700	75060.3	89079.4										3941.93	0.0025	0.00492			7.36052	2.25623	81.7843	-0.01131		6.11148	-168.835	-155.352	-148.17	-146.294	-148.593	-156.196	-165.458	-174.72	-184.735	-189.444	-190.726	-181.396	-167.477	-142.946	-113.221	-72.8818	-26.9414	24.3057	77.9844	131.664	184.541	232.113
	4.00887	14288.8	41238.5	57016.9	72149.5	74165.3	88971.4										3941.21	0.00219	0.00487			7.28242	2.53864	81.7746	-0.01339		6.18983	-750.659	-712.881	-678.638	-649.702	-628.468	-612.539	-601.472	-593.061	-585.69	-578.32	-571.777	-559.93	-546.405	-527.576	-504.158	-475.436	-446.017	-413.945	-380.438	-349.58	-322.019	-299.761
	4.30593	14437.7	42488.9	55601.3	70242.5	72814.6	88174										3940.5	0.002	0.00473			7.2043	2.81362	81.7648	-0.01372		6.26818	-1010.58	-948.501	-887.199	-831.203	-779.361	-732.823	-694.355	-661.193	-632.901	-609.913	-592.01	-574.107	-560.979	-547.85	-537.815	-527.782	-521.961	-516.141	-513.415	-515.993	-524.356	-538.026
	4.60299	14675.7	43672.2	54550.4	67937.9	70996	86637.8										3939.78	0.00184	0.0045			7.1262	3.06532	81.7549	-0.01285		6.34653	-917.747	-841.544	-762.8	-684.054	-607.021	-532.639	-467.378	-407.421	-355.111	-310.757	-276.188	-246.923	-229.215	-216.812	-217.785	-224.065	-237.916	-257.075	-286.734	-324.352	-366.652	-416.911
	4.90004	14767.3	44951.3	53598.5	65220.5	68750.4	84440.5										3939.07	0.00157	0.00431			7.04808	3.27827	81.7453	-0.01256		6.42488	-686.956	-610.776	-528.739	-441.395	-353.32	-265.243	-180.262	-100.587	-27.7949	34.3867	85.624	126.248	152.072	167.287	165.918	153.939	127.488	90.4268	42.5322	-15.9756	-81.5996	-157.836
	5.1971	14169.9	48141.2	52188.2	62130.2	66161.5	81739.4										3938.36	0.00115	0.00432			6.96998	3.42134	81.7355	-0.01278		6.50324	-582.768	-521.415	-449.891	-370.409	-287.387	-201.711	-116.697	-34.3379	43.0312	112.441	169.195	215.336	245.969	265.99	265.285	253.967	225.68	186.785	133.957	70.5205	-0.72852	-79.9355
	5.49416	13523.2	49917.4	49905.6	58742.8	63313.1	78674.2										3937.64	0.00061	0.00454			6.89187	3.46166	81.7256	-0.0123		6.58159	-726.199	-683.21	-632.813	-571.805	-507.985	-438.859	-371.501	-304.144	-243.423	-188.007	-139.888	-102.38	-77.5527	-63.335	-63.3789	-74.0342	-97.0811	-130.738	-174.345	-228.563	-287.75	-352.242
	5.79122	12803.6	51476	46696.8	55114.9	60247.6	75282.5										3936.93	0.0001	0.00487			6.81377	3.42092	81.716	-0.01178		6.65994	-1010.19	-981.084	-948.278	-910.166	-871.685	-830.55	-791.183	-754.47	-720.953	-692.744	-670.226	-655.668	-649.412	-648.462	-655.69	-668.228	-688.908	-714.895	-746.075	-782.563	-818.079	-856.25
	6.08827	12198.7	52433.4	42922.3	51240.7	56959	71486.7										3936.21	-0.00016	0.00517			6.73565	3.36468	81.7061	-0.01134		6.73829	-1212.82	-1190.52	-1168.23	-1145.94	-1129.26	-1112.58	-1101.2	-1095.13	-1092.36	-1094.89	-1101.52	-1113.44	-1129.3	-1145.15	-1166.64	-1188.13	-1209.99	-1231.84	-1250.59	-1269.35	-1284.74	-1300.12
	6.38533	11661.4	51324.9	38786.1	47060.3	53429.5	67164.3										3935.5	0	0.00532			6.65755	3.31629	81.6963	-0.01083		6.81665	-1179	-1154.97	-1139.01	-1125.7	-1120.64	-1118.23	-1123.79	-1134.65	-1151.37	-1173.4	-1201.51	-1232.28	-1263.03	-1293.77	-1325.62	-1357.48	-1382.29	-1404.45	-1419.31	-1431.52	-1437.09	-1437.35
	6.68239	11540.2	49032.6	34518.7	42524.7	49686.6	62262.5										3934.78	0.00053	0.00524			6.57944	3.23523	81.6866	-0.01076		6.895	-940.019	-917.78	-901.07	-889.665	-885.62	-886.88	-895.214	-908.854	-927.391	-951.232	-983.144	-1015.05	-1050.08	-1085.11	-1120.25	-1155.39	-1186.7	-1212.71	-1234.29	-1250.57	-1260.47	-1259.76
	6.97945	11232.6	45650.4	30595.5	37676.8	45838.8	56884.7										3934.07	0.00126	0.00499			6.50134	3.10238	81.6768	-0.01095		6.97335	-674.504	-656.713	-643.237	-632.411	-626.116	-622.472	-622.532	-625.244	-633.488	-647.035	-665.448	-686.514	-714.713	-745.565	-777.853	-812.796	-848.617	-881.786	-912.521	-940.604	-962.024	-975.484
	7.2765	10577.2	41298	27604.8	32695.6	42062.1	51297.9										3933.36	0.00189	0.0047			6.42322	2.94132	81.667	-0.01122		7.0517	-561.098	-554.831	-548.124	-541.415	-532.87	-524.324	-516.109	-507.895	-502.307	-502.023	-506.938	-517.156	-534.99	-558.128	-587.567	-622.313	-662.645	-702.975	-742.862	-782.75	-815.688	-843.319
	7.57356	8331.27	30260.5	25685.2	27870.9	38547.1	45857.7										3932.64	0.00224	0.00451			6.34512	2.7868	81.6571	-0.01139		7.13005	-646.894	-652.843	-654.369	-655.896	-649.761	-643.626	-636.549	-629.475	-621.885	-616.948	-619.363	-627.084	-642.64	-663.501	-693.758	-729.322	-773.155	-816.987	-861.263	-902.883	-940.443	-970.042
	7.87062	7044.08	24080.7	24628	23522.8	35438.1	40902.2										3931.93	0.00226	0.00451			6.267	2.63234	81.6475	-0.01127		7.20841	-828.201	-839.288	-849.051	-858.812	-865.7	-872.586	-877.262	-881.938	-890.035	-898.131	-912.197	-931.569	-955.46	-984.656	-1019.27	-1059.19	-1099.45	-1139.71	-1177.76	-1210.5	-1234.99	-1248.87
	8.16768	5922.85	18013.6	23943.9	19910.5	32804.7	36675.6										3931.21	0.00198	0.00465			6.1889	2.48235	81.6376	-0.01071		7.28676	-948.321	-961.176	-974.586	-993.3	-1012.99	-1035.33	-1059.72	-1084.11	-1115.68	-1147.26	-1182.43	-1220.25	-1261.26	-1302.28	-1343.95	-1382.97	-1417.62	-1446.95	-1467.44	-1476.44	-1475.04	-1459.5
	8.46473	5140.22	12492.7	23078.7	17175	30654.5	33314.1										3930.5	0.00147	0.00491			6.11079	2.35901	81.6278	-0.0093		7.36511	-919.868	-930.954	-944.474	-968.604	-997.558	-1031.82	-1075.91	-1120.01	-1171.53	-1223.05	-1275.78	-1328.52	-1379.58	-1425.33	-1467	-1498.05	-1520	-1531.34	-1530.74	-1512.45	-1481.62	-1433.12
	8.76179	4423.11	3949.56	21815.8	15337.4	28970.1	30879.8										3929.78	0.00094	0.00522			6.03269	2.26642	81.6181	-0.00648		7.44346	-773.342	-783.418	-800.459	-825.46	-861	-901.846	-952.808	-1003.77	-1060.4	-1117.03	-1172.28	-1224.87	-1271.93	-1311.02	-1338.89	-1356.16	-1357.67	-1348.58	-1322.68	-1282.64	-1227.1	-1157.42
	9.05885	4046.07	945.896	20164.4	14332.6	27737	29394										3929.07	0.00063	0.00555			5.95457	2.15617	81.6083	-0.00287		7.52182	-617.971	-635.881	-661.752	-692.927	-727.096	-766.568	-811.129	-855.687	-899.742	-943.796	-980.335	-1011.57	-1036.92	-1051.67	-1055.14	-1048	-1029.09	-999.561	-955.444	-900.715	-838.158	-764.988
	9.35591	3392.12	-355.319	18100.4	14051.9	26942.7	28834.2										3928.35	0.00067	0.00575			5.87647	1.99	81.5985	0.00146		7.60017	-556.121	-589.381	-623.75	-658.116	-692.239	-723.707	-753.464	-777.912	-797.344	-811.466	-817.135	-814.841	-804.577	-786.352	-757.569	-723.482	-682.757	-636.726	-583.287	-527.196	-467.398	-407.601
	9.65296	2451.26	-8.75786	15558.6	14369.1	26555.6	29094.7										3927.64	0.001	0.00573			5.79835	1.77799	81.5888	0.00639		7.67852	-582.705	-631.317	-674.183	-711.74	-742.28	-762.206	-773.621	-774.423	-765.691	-746.346	-717.606	-678.252	-632.364	-581.168	-523.673	-466.176	-407.176	-348.175	-292.491	-242.112	-195.687	-159.872
	9.95002	577.689	1590.74	12717.1	15148.1	26505.9	29951										3926.93	0.00142	0.00543			5.72025	1.6032	81.579	0.01176		7.75687	-596.674	-648.574	-691.134	-725.734	-744.646	-752.942	-744.826	-726.096	-692.596	-648.482	-593.097	-529.747	-460.053	-387.703	-313.197	-241.345	-175.201	-114.363	-65.5752	-24.7461	4.05762	18.7109
	10.2471	158.934	2404.21	10060	16241.2	26688.7	31071.4										3926.21	0.00176	0.00489			5.64214	1.65857	81.5692	0.01734		7.83523	-462.068	-499.57	-527.677	-545.17	-548.915	-542.046	-517.933	-483.208	-439.091	-384.36	-320.013	-250.357	-178.079	-105.8	-35.5107	29.4736	88.6104	137.137	172.836	197.926	211.76	207.908
	10.5441	175.429	2972.54	7976.82	17486.8	26985.2	32088.1										3925.5	0.00196	0.00429			5.56404	1.77323	81.5595	0.02288		7.91358	-106.485	-114.113	-111.514	-103.609	-85.3887	-61.8623	-28.1113	10.9473	56.6182	104.941	157.137	209.33	261.529	311.078	355.982	395.58	425.824	448.107	459.281	462.496	454.783	438.229
	10.8412	475.843	3181.48	6606.71	18712.9	27286.2	32697										3924.78	0.00208	0.00387			5.48592	2.01943	81.5497	0.0281		7.99193	415.355	444.68	477.982	511.287	547.934	584.58	620.896	657.213	690.285	718.055	743.945	764.529	778.963	788.092	789.924	786.451	775.418	759.08	736.883	709.379	676.582	643.787
	11.1382	938.543	2561.59	5913.49	19745.8	27500.3	32734.7										3924.07	0.00213	0.00369			5.40782	2.30751	81.5398	0.03272		8.07028	928.416	984.527	1038.04	1086.25	1130.97	1170.39	1198.15	1220.6	1231.67	1234.79	1225.03	1207.32	1179.58	1143.89	1100.35	1051.51	997.129	940.098	881.688	823.275	767.221	716.477
	11.4353	675.349	2081.47	5759.8	20430.1	27551.4	32194.1										3923.35	0.00213	0.00362			5.3297	2.57376	81.5302	0.03646		8.14863	1232.77	1294.44	1350.48	1395.9	1431.02	1455.52	1467.64	1469.15	1454.69	1429.63	1391.29	1342.35	1283.06	1213.16	1138.4	1058.33	974.758	891.186	807.172	728.463	652.691	587.533
	11.7324	104.603	1792.12	6089.46	20661.1	27379.4	31182.7										3922.64	0.00211	0.00348			5.2516	2.78633	81.5203	0.03907		8.22699	1230.75	1276.37	1311.44	1335.89	1348.79	1351.09	1340.5	1319.3	1282.85	1238.44	1182.75	1119.11	1046.89	969.369	885.051	798.078	710.182	622.289	535.721	451.807	372.676	298.852
	12.0294	-489.22	1694.79	6737.39	20424	26960.7	29856.5										3921.93	0.00209	0.00327			5.17349	2.97232	81.5105	0.04032		8.30534	977.568	992.994	1000.02	996.43	983.582	960.121	930.361	889.99	845.693	796.09	740.738	680.082	616.162	552.244	483.129	414.016	343.023	272.031	200.598	129.162	60.8232	-7.51562
	12.3265	-708.323	1131.51	7266.96	19816.2	26336.9	28367.8										3921.21	0.00203	0.00311			5.09539	3.17409	81.5007	0.04003		8.38369	643.484	633.449	616.506	591.604	559.018	521.127	481.41	436.389	392.037	347.686	305.602	260.863	218.072	175.281	135.752	96.2236	52.6484	9.07129	-37.9307	-87.5879	-139.938	-194.94
	12.6235	-217.857	437.516	6931.24	19028.1	25628.3	26841										3920.5	0.00189	0.00309			5.01727	3.58305	81.491	0.0381		8.46204	376.609	355.266	328.506	296.439	258.266	220.092	181.033	141.975	104.643	72.6172	43.7979	14.9785	-6.68457	-28.3457	-45.3652	-62.3818	-82.0791	-101.777	-127.887	-159.302	-195.664	-237.331
	12.9206	442.885	-253.81	5407.73	18273.8	25003.8	25365.4										3919.78	0.00169	0.00326			4.93917	4.07146	81.4812	0.03447		8.5404	161.195	145.068	126.232	102.092	75.0752	45.4082	16.8438	-11.7178	-40.0947	-65.8193	-85.7393	-105.658	-119.735	-133.81	-143.131	-152.451	-161.867	-171.284	-186.724	-204.817	-229.835	-260.155
	13.2177	959.103	-773.004	3021.26	17697.6	24610.8	23984.6										3919.07	0.00153	0.00354			4.86105	4.69323	81.4714	0.02914		8.61875	-167.417	-167.714	-171.55	-180.69	-193.011	-210.636	-232.24	-253.846	-276.806	-299.765	-321.398	-343.03	-360.132	-377.232	-389.468	-401.704	-411.451	-421.198	-433.045	-444.891	-458.562	-477.538
	13.5147	898.865	-1618.83	744.026	17307.7	24499.4	22682.3										3918.35	0.00152	0.00388			4.78295	5.40308	81.4617	0.02221		8.6971	-800.069	-790.41	-786.831	-785.905	-788.248	-795.896	-809.846	-826.448	-848.916	-871.384	-896.671	-921.958	-943.924	-965.886	-982.544	-996.549	-1007.57	-1015.94	-1018.79	-1018.98	-1018.97	-1021.61
	13.8118	503.987	-1733	-267.001	16979.6	24587.2	21379.9										3917.64	0.00168	0.00421			4.70484	6.20681	81.4518	0.01496		8.77545	-1754.63	-1749.16	-1745.24	-1741.32	-1740.76	-1745.51	-1755.34	-1770.48	-1788.92	-1807.36	-1829.22	-1851.09	-1867.31	-1883.52	-1893.99	-1899.15	-1897.3	-1890.15	-1876.91	-1858.37	-1834.06	-1809.76
	14.1088	110.057	-1826.6	-91.3507	16534.2	24691.9	19967.2										3916.92	0.00192	0.0045			4.62674	7.2399	81.442	0.00794		8.8538	-2769.21	-2776.56	-2779.21	-2779.21	-2783.15	-2787.1	-2791.21	-2797.97	-2805.81	-2810.99	-2816.72	-2819.8	-2818.66	-2814.86	-2802.89	-2785.61	-2759.06	-2727.2	-2686.5	-2640.5	-2591.18	-2541.87
	14.4059	-128.314	-1847.34	389.265	15844.6	24616.7	18364.3										3916.21	0.00204	0.00477			4.54862	8.604	81.4324	0.000158594		8.93216	-3391.14	-3411.3	-3424.06	-3431.52	-3436.43	-3436.03	-3430.88	-3425.73	-3415.89	-3400.73	-3383.26	-3360.48	-3331.37	-3296.95	-3255.46	-3208.67	-3153.88	-3093.78	-3029.16	-2959.22	-2888.43	-2817.64
	14.7029	214.983	-1517.06	710.948	14906	24236.9	16581.4										3915.5	0.0019	0.00497			4.47052	10.3507	81.4225	-0.00818		9.01051	-3248.25	-3273.44	-3290.89	-3300.38	-3302.33	-3296.31	-3281.51	-3261.41	-3235.98	-3202.6	-3162.7	-3114.83	-3060.54	-3000.94	-2936.14	-2866.04	-2789.55	-2710.4	-2628.77	-2544.49	-2461.55	-2381.28
	15	683.336	-1361.14	746.549	13825.6	23538.1	14736.8										3914.78	0.00155	0.00497			4.39241	12.7114	81.4127	-0.01684		9.08886	-2298.82	-2318.42	-2333.49	-2337.94	-2336.93	-2325.3	-2307.92	-2279.93	-2246.01	-2201.47	-2153.29	-2094.49	-2029.16	-1958.53	-1884.57	-1805.31	-1721.27	-1637.22	-1549.2	-1461.17	-1376.71	-1297.56
	15.2971	1121.04	-1429.8	600.289	12744.2	22586.9	13012.9										3914.07	0.00115	0.0047			4.31431	15.7267	81.403	-0.02538		9.16721	-893.234	-901.108	-907.382	-908.348	-905.197	-896.738	-880.157	-858.268	-829.496	-792.767	-750.841	-698.303	-641.28	-576.299	-507.836	-431.411	-351.975	-269.883	-185.58	-101.276	-20.8154	54.3408
	15.5941	1376.44	-1706.72	480.365	11745.6	21460	11568.8										3913.35	0.00085	0.00423			4.23619	19.2357	81.3932	-0.02109		9.24557	392.082	399.469	401.99	404.514	406.262	408.012	413.188	418.363	431.369	449.682	471.199	503.332	541.432	590.146	642.506	705.48	773.238	846.301	923.344	1000.39	1076.85	1148.01
	15.8912	1182.21	-1990.22	399.115	10815.2	20185.1	10460.1										3912.64	0.00068	0.00372			4.15809	23.1883	81.3834	-0.0141		9.32392	1094.83	1115.9	1124.81	1128.42	1126.79	1119.85	1110.71	1098.91	1090.72	1085.18	1085.01	1092.8	1108.16	1134.14	1168.19	1212.85	1264.63	1324.36	1387.09	1452.46	1520.23	1585.34
	16.1882	863.202	-1594.36	357.068	9869.39	18730.3	9612.28										3911.92	0.00057	0.00338			4.07997	27.3925	81.3737	-0.00633		9.40227	1093.62	1121.31	1136.61	1141.3	1139.83	1127.75	1111.35	1089.65	1067.35	1045.04	1026.71	1013.69	1006.32	1009.56	1021.76	1044.57	1073.29	1112.63	1153.96	1200.59	1249.05	1297.51
	16.4853	565.562	-834.939	459.529	8825.76	17047.4	8860.61										3911.21	0.00044	0.00335			4.00187	31.4884	81.3639	2.73437e-05		9.48062	634.268	662.65	680.586	690.564	689.803	681.084	665.123	643.857	618.318	590.127	563.041	538.607	516.682	500.062	488.586	482.414	485.045	492.982	505.287	520.246	540.109	559.973
	16.7823	383.262	-323.207	581.207	7657.9	15130.1	8028.84										3910.5	0.00027	0.00366			3.92376	35.1162	81.354	0.0048		9.55897	121.852	143.857	160.887	172.611	176.1	174.283	165.832	152.076	133.918	110.455	81.6855	52.916	21.7412	-9.43262	-39.2793	-69.127	-95.2412	-121.355	-143.38	-165.404	-180.326	-195.248
	17.0794	418.737	50.6139	490.755	6397.95	13043.8	7001.33										3909.78	0.00011	0.00418			3.84566	38.1661	81.3442	0.00785		9.63733	-145.38	-137.561	-131.622	-125.683	-120.532	-118.032	-119.07	-122.762	-132.516	-147.572	-169.705	-194.491	-225.382	-261.578	-301.533	-344.14	-391.804	-439.467	-487.518	-535.568	-578.855	-622.141
	17.3765	594.18	-116.13	122.506	5094.95	10903.8	5755.39										3909.07	6e-05	0.00479			3.76754	40.8205	81.3345	0.00913		9.71568	-122.541	-139.521	-151.749	-158.668	-162.466	-166.263	-166.966	-167.667	-169.015	-175.666	-187.626	-204.89	-224.884	-255.491	-291.402	-332.62	-380.609	-428.598	-481.45	-534.301	-584.728	-635.153
	17.6735	757.642	-795.182	-213.659	3773.4	8820.26	4352.56										3908.35	0.00021	0.00547			3.68944	42.9314	81.3247	0.00862		9.79403	25.71	-19.7725	-58.6221	-89.5098	-112.096	-129.375	-139.967	-145.251	-148.804	-152.356	-156.354	-160.349	-168.396	-181.751	-200.245	-221.39	-248.534	-275.678	-308.679	-341.68	-375.48	-409.279
	17.9706	761.329	-1171.37	-163.576	2434.2	6852.46	2910.51										3907.64	0.00059	0.00627			3.61132	43.9574	81.3149	0.00638		9.87238	96.1396	25.6934	-39.7793	-94.6387	-143.086	-180.922	-212.015	-232.493	-245.328	-252.857	-255.965	-253.766	-249.867	-245.969	-239.97	-233.97	-229.656	-225.342	-224.344	-223.346	-222.832	-222.317
	18.2676	220.161	-947.435	139.403	1102.36	5008.18	1577.95										3906.92	0.00117	0.00712			3.53322	43.2819	81.3052	0.00358		9.95074	-6.85059	-93.1133	-174.401	-250.384	-320.675	-383.005	-435.386	-477.152	-508.151	-531.189	-542.844	-546.538	-538.642	-525.439	-507.373	-483.999	-455.833	-422.358	-388.829	-352.646	-318.008	-283.369
	18.5647	-88.2637	-525.481	346.834	-117.259	3291.43	516.954										3906.21	0.00184	0.00789			3.45511	40.5011	81.2954	0.00878		10.0291	-233.65	-321.58	-411.609	-501.64	-586.697	-666.446	-740.116	-803.173	-855.872	-897.958	-928.771	-948.97	-954.763	-949.943	-933.959	-907.363	-873.028	-828.082	-779.708	-726.028	-667.878	-609.729
	18.8618	-256.542	-122.257	371.698	-1028.25	1762.94	-119.053										3905.49	0.00255	0.00846			3.37701	35.5615	81.2856	0.01334		10.1074	-480.403	-560.658	-647.768	-737.53	-829.118	-918.052	-1005.27	-1087.19	-1158.77	-1222.39	-1273.69	-1314.37	-1340.26	-1355.55	-1354.3	-1342.44	-1317.53	-1282	-1235.59	-1181.21	-1119.45	-1052.38
	19.1588	-212.865	30.4003	285.57	-1399.55	565.427	-221.637										3904.78	0.00325	0.00885			3.29889	28.768	81.2759	0.01722		10.1858	-670.556	-739.6	-816.715	-899.135	-986.641	-1074.15	-1160.77	-1247.39	-1327.24	-1401.78	-1466.49	-1520.58	-1563.04	-1594.89	-1611.92	-1618.34	-1609.92	-1590.89	-1560.58	-1519.66	-1471.97	-1413.67
	19.4559	261.71	1102.49	231.039	-1065.5	-113.295	-395.752										3904.07	0.00384	0.00908			3.22079	20.9838	81.2661	0.02034		10.2641	-795.765	-849.572	-911.671	-976.423	-1049.02	-1121.62	-1195.22	-1268.81	-1338.02	-1404.57	-1465.54	-1518.55	-1561.45	-1596.39	-1623.15	-1641.95	-1648.5	-1647.1	-1634.8	-1614.55	-1584.81	-1547.11
	19.7529	374.39	832.359	211.912	-8.57946	-123.093	-703.169										3903.35	0.00425	0.00908			3.14267	13.3635	81.2562	0.02264		10.3425	-853.761	-892.332	-935.878	-979.425	-1026.51	-1073.59	-1120.01	-1166.43	-1207.3	-1248.18	-1284.18	-1314.89	-1344.08	-1367.96	-1390.29	-1407.32	-1421.77	-1430.92	-1436.64	-1437.05	-1432.34	-1422.32
	20.05	304.634	231.101	151.646	-733.588	-1062.25	-712.46										3902.64	0.0044	0.00876			3.06457	7.03286	81.2466	0.02406		10.4208	-822.881	-846.327	-869.552	-890.121	-906.769	-920.763	-930.555	-940.349	-945.15	-949.95	-952.928	-955.906	-959.502	-965.75	-974.044	-984.989	-1000.49	-1018.64	-1038	-1057.37	-1076.74	-1093.46
	20.347	100.014	-348.231	180.737	-1113.34	-1751.66	-609.45										3901.92	0.00435	0.00815			2.98646	2.66433	81.2367	0.02452		10.4992	-661.116	-669.435	-672.338	-669.934	-659.683	-644.123	-620.826	-597.528	-569.798	-542.064	-515.55	-494.339	-475.88	-468.031	-465.82	-474.222	-487.226	-510.843	-540.318	-575.101	-611.485	-647.87
	20.6441	-301.03	-791.081	315.664	-1328.8	-2023.9	-515.249										3901.21	0.00413	0.00735			2.90836	0.39579	81.2269	0.02394		10.5776	-371.959	-367.787	-353.723	-331.698	-302.715	-268.423	-225.62	-182.815	-137.502	-92.1875	-52.8418	-18.8027	7.26953	22.7305	26.6396	19.9355	7.08887	-16.3711	-47.79	-84.5137	-126.907	-169.301
	20.9412	-217.377	-854.065	309.228	-1455.47	-2052.57	-441.227										3900.49	0.00375	0.00639			2.83024	-0.18499	81.2172	0.02226		10.6559	-43.8877	-27.2266	-6.80762	24.2246	60.4453	101.973	147.479	192.986	238.195	283.406	321.43	354.148	380.76	396.758	405.9	404.436	398.818	382.592	363.379	338.863	311.684	284.508
	21.2382	120.325	-953.008	185.371	-1445.42	-1925.96	-308.741										3899.78	0.00326	0.00534			2.75214	-0.12713	81.2074	0.01944		10.7343	172.807	192.617	218.066	248.82	283.322	320.479	359.072	397.666	433.539	469.414	502.357	532.65	559.742	581.531	601.438	616.039	630.258	639.172	647.035	652.246	658.248	664.25
	21.5353	582.038	-1014.7	158.079	-1205.17	-1642.9	-24.1733										3899.07	0.00269	0.00439			2.67403	-0.10704	81.1976	0.01543		10.8126	152.494	175.455	202.395	229.336	258.582	287.828	319.508	351.188	384.801	418.416	453.355	488.297	526.482	564.67	605.955	647.238	691.902	736.57	782.121	827.672	870.391	913.109
	21.8323	1150.27	-663.725	137.282	-706.575	-1180.88	436.135										3898.35	0.00207	0.00373			2.59593	-0.14873	81.1877	0.01024		10.891	-118.172	-90.4443	-62.9932	-35.54	-6.05566	23.4307	56.8408	92.9062	133.236	176.221	225.174	276.783	334.389	394.652	463.756	532.859	609.934	687.01	764.912	840.164	911.176	976.881
	22.1294	1041.47	-39.3004	39.9333	-60.8301	-588.572	983.344										3897.64	0.00139	0.00341			2.51781	-0.24123	81.1781	0.00389		10.9693	-526.798	-494.303	-459.265	-424.226	-383.889	-343.553	-297.799	-246.737	-192.614	-133.184	-66.6797	5.13379	82.1602	164.496	250.809	337.123	425.381	513.639	599.133	679.32	753.865	817.797
	22.4264	740.269	-207.189	-11.299	490.389	-35.7824	1441.51										3896.92	0.00071	0.00325			2.43971	-0.13102	81.1683	-0.00355		11.0477	-901.432	-860.908	-817.012	-770.462	-718.28	-663.442	-602.085	-535.42	-463.192	-388.311	-310.114	-229.263	-145.858	-62.4541	20.8926	98.9355	176.158	248.074	311.531	367.033	412.719	447.793
	22.7235	427.438	-85.9884	128.081	659.992	218.812	1622.81										3896.21	0.00018	0.0031			2.36159	0.03121	81.1584	-0.01197		11.126	-1120.42	-1075.4	-1026.19	-971.664	-911.172	-845.373	-775.485	-700.29	-624.109	-547.927	-472.187	-396.446	-327.892	-264.643	-205.483	-156.938	-115.514	-84.7012	-64.5029	-54.915	-52.2373	-60.1709
	23.0206	210.284	780.905	300.924	224.098	208.414	1404.36										3895.49	0	0.00289			2.28349	0.10106	81.1488	-0.01463		11.2044	-1170.54	-1130	-1081.89	-1028.47	-969.905	-908.691	-844.714	-778.081	-712.186	-648.94	-589.4	-535.166	-493.451	-459.693	-437.821	-426.561	-429.461	-442.974	-467.927	-503.491	-544.875	-591.564
	23.3176	325.087	1102.57	198.508	1141.08	364.498	761.221										3894.78	0.00023	0.00265			2.20538	0.05652	81.1389	-0.01377		11.2827	-1125.14	-1096.15	-1063.3	-1025.13	-982.652	-940.171	-892.716	-845.26	-800.261	-760.566	-724.301	-698.646	-683.771	-679.506	-687.846	-706.795	-739.87	-783.557	-835.976	-899.007	-966.764	-1034.52
	23.6147	558.003	1139.92	-125.615	1900.19	163.999	179.38										3894.06	0.00078	0.00236			2.12728	0.04096	81.1291	-0.0064		11.3611	-1078.86	-1070.71	-1059.74	-1046.12	-1025.96	-1005.81	-983.057	-960.304	-940.126	-922.601	-909.776	-904.908	-908.249	-919.549	-943.01	-974.429	-1016.07	-1065.66	-1124.6	-1188.84	-1255.45	-1322.05
	23.9117	833.208	895.423	-401.52	2094.13	331.979	584.107										3893.35	0.00144	0.00207			2.04916	-0.04548	81.1194	0.00406		11.4394	-1078.57	-1091.25	-1098.63	-1106.02	-1108.19	-1110.36	-1108.77	-1107.18	-1104.75	-1102.32	-1104.09	-1111.17	-1123.88	-1141.9	-1166.34	-1196.07	-1232.12	-1273.48	-1321.25	-1369.01	-1416.78	-1464.55
	24.2088	1028.39	464.765	-239.206	1813.83	215.03	731.817										3892.64	0.00195	0.00194			1.97106	-0.13763	81.1096	0.01329		11.5178	-1102.17	-1122.11	-1138.23	-1154.36	-1166.19	-1178.03	-1188.6	-1199.17	-1208.99	-1218.81	-1230.13	-1246.75	-1266.26	-1288.43	-1313.08	-1340.39	-1371.81	-1405.88	-1439.12	-1469.71	-1500.22	-1525.44
	24.5058	904.181	-195.305	291.098	1112.38	54.7439	646.804										3891.92	0.0021	0.00206			1.89294	-0.17289	81.0998	0.02088		11.5961	-1083.32	-1092.82	-1100.01	-1107.19	-1114.54	-1121.9	-1134	-1146.11	-1164.65	-1183.19	-1207.59	-1237.29	-1270.68	-1304.07	-1343.09	-1382.12	-1419.52	-1456.91	-1489.78	-1517.34	-1541.22	-1554.49
	24.8029	651.885	-235.044	773.063	25.1472	235.702	356.722										3891.21	0.00188	0.00238			1.81484	-0.1685	81.0901	0.02738		11.6745	-954.868	-940.614	-926.418	-914.871	-906.579	-903.591	-908.783	-919.279	-941.508	-972.576	-1012.49	-1060.36	-1112.71	-1170.36	-1231.94	-1293.51	-1351.93	-1407.68	-1456.15	-1496.65	-1527.49	-1544.19
	25.1	389.723	-137.391	721.001	-123.52	264.504	71.0847										3890.49	0.00141	0.00282			1.73673	-0.14277	81.0803	0.03349		11.7528	-695.53	-657.52	-621.943	-591.672	-567.73	-554.399	-552.675	-561.563	-583.94	-624.002	-675.895	-738.397	-809.704	-891.621	-975.749	-1059.88	-1142.84	-1220.5	-1288.09	-1345.08	-1389.96	-1417.15
	25.397	186.739	418.35	211.239	-471.415	79.9943	366.294										3889.78	0.00091	0.00326			1.65862	-0.11115	81.0704	0.03665		11.8312	-324.366	-278.592	-235.857	-198.428	-171.163	-154.511	-151.011	-158.126	-182.741	-221.504	-275.911	-340.931	-419.184	-505.396	-595.919	-686.441	-775.54	-861.986	-938.925	-1005.25	-1058.99	-1098.58
	25.6941	348.376	609.607	-250.183	-915.73	158.32	629.442										3889.06	0.00057	0.00363			1.58052	-0.08872	81.0608	0.0367		11.9095	103.397	132.176	160.842	184.203	204.18	213.543	215.279	206.402	186.623	156.232	114.345	61.8447	0.51953	-66.1094	-138.266	-210.42	-280.893	-351.364	-416.42	-470.863	-519.31	-557.142
	25.9911	661.802	273.562	-212.588	-1356.97	134.914	842.527										3888.35	0.00051	0.00392			1.50241	-0.05001	81.0509	0.0337		11.9879	537.959	531.666	526.422	521.18	518.336	512.836	506.178	496.865	484.463	469.41	449.547	427.033	401.209	372.736	342.988	313.246	280.357	247.471	215.467	188.771	163.525	140.934
	26.2882	1035.05	425.981	159.698	-1753.14	-36.8589	926.352										3887.64	0.00065	0.00426			1.4243	-0.02671	81.0411	0.0278		12.0662	937.148	892.246	853.092	819.246	790.043	766.145	751.09	741.342	736.318	736.602	742.303	753.311	766.527	779.744	795.945	812.148	826.574	841	850.01	859.02	864.049	863.771
	26.5852	1479.35	-264.741	437.982	-2104.33	-257.44	798.252										3886.92	0.00087	0.00479			1.34619	-0.00425	81.0313	0.01933		12.1446	1280.19	1213.35	1154.92	1101.79	1057.6	1021.37	999.566	985.721	987.643	997.523	1020.5	1051.45	1091.19	1136.24	1184.5	1235.41	1287.43	1339.46	1381.2	1420.29	1452.05	1475.85
	26.8823	1441.66	-863.033	423.725	-2399.22	-407.72	451.475										3886.21	0.00103	0.00542			1.26808	0.00904	81.0216	0.01729		12.223	1534.79	1474.32	1417.84	1366.65	1321.62	1287.21	1262.19	1247.79	1247.81	1258.45	1282.79	1317.74	1362.79	1418.46	1477.54	1541.94	1606.8	1671.65	1731.98	1787	1834.88	1872.15
	27.1794	1320.28	-1265.02	186.402	-2565.92	-354.458	0.12505										3885.49	0.00109	0.00599			1.18997	0.02773	81.0118	0.01417		12.3013	1644.09	1614.03	1581.26	1548.49	1518.83	1494.46	1475.68	1462.21	1456.63	1459.01	1475.15	1499.26	1532.53	1573.76	1622.96	1677.46	1734.37	1791.28	1847.8	1901.67	1946.88	1984.13
	27.4764	1209.49	-1421.37	0	-2469.88	-91.2682	-347.866										3884.78	0.00104	0.00642			1.11187	0.0581	81.0019	0.00989		12.3797	1526.99	1537.95	1543.05	1542.85	1535.62	1528.38	1519.38	1510.37	1502.73	1500.39	1501.26	1507.43	1521.86	1541.59	1566.74	1597.19	1632	1666.81	1701.85	1736.88	1765.27	1788.35
	27.7735	1130.7	-809.089	1.54052	-1966.11	-577.014	-377.715										3884.06	0.00093	0.00671			1.03376	0.08714	80.9923	0.00461		12.458	1148.29	1197.56	1237.44	1269.36	1290.15	1305.64	1310.52	1310.08	1308.12	1303.51	1297.56	1291.62	1288.1	1287.22	1288.01	1291.45	1299.63	1307.8	1315.32	1322.83	1327.22	1328.97
	28.0705	1179.82	-145.04	17.1828	-970.105	-541.873	-91.7465										3883.35	0.00085	0.00683			0.95565	0.09998	80.9825	-0.00149		12.5364	582.115	655.547	719.584	773.008	818.293	852.969	878.797	894.014	904.807	904.986	902.844	895.398	884.537	873.676	860.715	847.756	832.832	817.91	801.439	784.971	765.369	745.771
	28.3676	1260.96	-1134.29	96.8242	-295.917	-33.4579	-549.217										3882.63	0.00091	0.00669			0.87754	0.10719	80.9726	-0.00718		12.6147	14.8301	92.6367	165.963	233.986	293.594	345.242	387.826	422.451	448.871	464.682	475.959	479.277	476.391	468.197	455.141	436.779	413.35	387.268	357.039	326.811	292.172	257.533
	28.6647	1320.15	-1642.46	288.642	-772.937	-604.398	-608.261										3881.92	0.00109	0.0063			0.79943	0.09792	80.963	-0.01105		12.6931	-318.983	-254.491	-189.559	-124.624	-61.3076	-3.2959	52.5039	102.998	148.586	183.562	215.332	236.492	252.189	257.279	258.275	248.662	234.412	214.857	188.559	162.26	130.268	98.2773
	28.9617	1348.11	-1661.02	430.16	-966.891	-792.594	-336.818										3881.21	0.0013	0.00575			0.72132	0.07261	80.9531	-0.01529		12.7714	-278.028	-241.27	-200.034	-153.491	-102.815	-49.4844	4.12109	60.3799	114.848	166.664	217.041	262.113	300.383	333.348	358.85	376.393	385.834	389.969	386.697	380.775	370.086	356.746
	29.2588	1334.54	-1453.61	318.77	-946.86	-702.494	-123.813										3880.49	0.00141	0.00517			0.64322	0.0724	80.9433	-0.01978		12.8498	95.4463	93.8613	97.248	111.248	131.596	162.559	199.822	247.695	300.432	358.475	420.385	482.295	543.133	603.975	661.055	712.832	760.113	802.09	835.996	864.598	885.826	901.75
	29.5558	1261.41	-1089.48	19.7539	-745.696	-444.338	-125.465										3879.78	0.00133	0.00471			0.56511	0.04372	80.9336	-0.02083		12.9281	583.557	537.322	499.16	471.607	453.062	448.668	458.035	481.551	518.682	567.307	626.932	695.4	773.117	856.141	940.436	1024.73	1107.64	1187.9	1261.42	1326.97	1384.76	1434.59
	29.8529	1069.16	-529.193	-126.754	-406.726	-131.467	113.392										3879.06	0.00109	0.00451			0.487	0.0038	80.9238	-0.02106		13.0065	937.244	856.977	780.799	715.234	657.795	618.041	592.438	584.521	595.434	624.031	670.76	735.174	812.08	899.6	996.955	1099.62	1204.01	1308.4	1410.92	1502.82	1586.55	1659.68
	30.1499	201.976	927.234	37.42	-32.5638	127.285	438.409										3878.35	0.00078	0.00457			0.40889	0.00862	80.914	-0.02215		13.0848	1044.02	947.697	855.965	769.537	690.285	625.184	573.9	536.766	523.93	528.783	553.977	596.857	657.979	733.25	823.555	921.82	1024.79	1130.42	1234.38	1333.05	1423.32	1502.98
	30.447	-287.658	1221.28	17.8926	213.673	245.805	623.722										3877.63	0.00052	0.00475			0.33078	0.02069	80.9043	-0.01815		13.1632	991.609	907.535	825.008	742.48	666.178	600.488	544.748	499.621	470.115	458.299	461.959	483.307	516.26	566.9	627.16	698.033	774.824	856.92	937.58	1018.24	1093.83	1158.81
	30.7441	-569.258	771.865	157.752	168.298	179.742	471.324										3876.92	0.0004	0.00494			0.25268	0.02726	80.8945	-0.01515		13.2415	980.047	934.582	884.695	834.811	787.549	745.592	707.945	675.605	652.203	637.646	631.268	633.734	643.771	662.652	688.998	720.65	759.264	800.531	843.291	886.053	927.279	963.201
	31.0411	-544.752	232.535	401.755	76.6292	124.001	15.4696										3876.21	0.00042	0.00517			0.17457	0.04588	80.8846	-0.01308		13.3199	1152.43	1156.19	1156.63	1157.08	1156.54	1156	1154.14	1152.27	1149.12	1145.97	1143.71	1141.44	1139.18	1136.91	1136.42	1135.92	1136.36	1136.8	1138.12	1139.45	1139.24	1139.03
	31.3382	155.979	344.795	432.373	-103.67	393.1	-170.197										3875.49	0.00055	0.00546			0.09646	0.06969	80.8748	-0.01184		13.3982	1474.03	1521.01	1569.38	1617.74	1661.41	1705.07	1743.43	1776.49	1802.71	1823.62	1836.79	1844.66	1843.44	1836.93	1823.11	1803.99	1779.03	1754.07	1724.02	1693.98	1663.18	1632.38
	31.6352	433.739	209.02	255.637	-410.791	496.586	-433.634										3874.78	0.00074	0.0058			0.01835	0.06299	80.8651	-0.01137		13.4766	1746.11	1818.63	1893.69	1968.75	2042.47	2116.19	2184.16	2241.52	2293.57	2335	2367.15	2388.69	2399.14	2398.98	2389.54	2369.48	2340.34	2311.21	2271.01	2230.82	2183.58	2136.34
	31.9323	387.342	58.4318	178.923	-620.047	393.774	-586.021										3874.06	0.00095	0.0062			-0.05976	0.03896	80.8553	-0.01162		13.5549	1751.44	1820.97	1897.64	1976.95	2055.08	2133.21	2206.36	2274.21	2334.23	2386.3	2427.47	2460.69	2482.42	2496.19	2499.85	2495.55	2476.5	2457.45	2426.95	2396.45	2355.77	2315.08
	32.2293	8.73623	-114.616	218.57	-557.738	14.329	-562.392										3873.35	0.00108	0.00672			-0.13786	0.03895	80.8455	-0.01253		13.6333	1410.11	1458.97	1512.47	1571.28	1632.59	1693.9	1751.01	1808.12	1861.97	1910.52	1953.64	1991.47	2020.94	2045.11	2061.87	2073.33	2074.97	2076.61	2066.42	2056.23	2036.25	2016.27
	32.5264	-984.031	-54.3454	246.59	-157.469	394.135	-424.581										3872.63	0.00109	0.00732			-0.21597	0.03909	80.8358	-0.01259		13.7116	834.027	850.729	873.678	901.932	933.191	967.105	1003.45	1042.45	1080.67	1116.24	1152.58	1186.27	1219.3	1249.69	1276.26	1300.17	1318.84	1337.5	1347.6	1357.7	1360.76	1363.82
	32.8235	-1189.47	-540.425	201.093	16.2035	455.435	-272.35										3871.92	0.00099	0.0078			-0.29408	0.01142	80.826	-0.00976		13.79	249.988	237.186	232.232	232.584	239.098	250.92	266.498	287.387	313.516	339.645	369.201	398.76	429.166	459.572	487.988	516.408	541.484	566.561	586.33	606.104	621.596	637.09
	33.1205	-1052.43	-657.939	169.389	231.313	229.988	-135.787										3871.2	0.00091	0.00791			-0.37219	0.08104	80.8162	-0.00828		13.8683	-141.594	-171.41	-194.151	-208.933	-217.326	-217.758	-210.175	-197.284	-177.277	-157.269	-130.959	-104.649	-78.4209	-52.1914	-29.001	-8.46191	9.54004	27.541	38.3574	49.1748	56.4844	63.7949
	33.4176	-624.13	-426.912	208.197	518.266	86.5917	-203.386										3870.49	0.00098	0.00762			-0.4503	0.1311	80.8065	-0.00829		13.9467	-257.255	-293.472	-323.389	-342.692	-355.379	-357.451	-354.329	-345.899	-328.477	-311.052	-291.527	-272.002	-257.025	-242.046	-231.157	-225.575	-228.798	-232.021	-244.309	-256.595	-271.619	-286.643
	33.7146	335.258	111.58	287.847	763.638	123.752	-615.566										3869.78	0.00124	0.00712			-0.52841	0.14578	80.7967	-0.00987
	34.0117	505.564	211.851	211.349	870.569	23.9709	-731.311										3869.06	0.00159	0.00664			-0.60651	0.11921	80.7868	-0.01307
	34.3087	373.851	-39.6703	21.4085	761.72	-227.354	-580.484										3868.35	0.00188	0.00626			-0.68462	0.05731	80.7772	-0.01419
	34.6058	30.9018	-349.094	11.8687	387.729	-620.356	-300.107										3867.63	0.00198	0.00593			-0.76273	0.06913	80.7673	-0.01318
	34.9029	-515.705	-268.255	254.646	335.168	-1083.39	-47.1916										3866.92	0.00187	0.00559			-0.84084	0.13993	80.7575	-0.0118
	35.1999	-554.266	-184.645	509.368	906.672	-1493.16	91.2093										3866.2	0.00162	0.00526			-0.91895	0.14309	80.7478	-0.00992
	35.497	-515.24	-403.689	535.81	1252.77	-1730.2	121.863										3865.49	0.00134	0.00496			-0.99706	0.06794	80.738	-0.00861
	35.794	-405.695	-370.726	312.879	1382.92	-1740.57	88.8616										3864.78	0.0011	0.00469			-1.07516	0.03138	80.7282	-0.00777
	36.0911	496.679	86.8204	146.601	1265.6	-1556.73	101.026										3864.06	0.00088	0.00441			-1.15327	0.03529	80.7183	-0.00726
	36.3881	321.43	153.191	155.81	837.75	-1259.92	679.986										3863.35	0.00067	0.00412			-1.23138	0.0771	80.7087	-0.00698
	36.6852	108.393	55.4036	319.871	41.2728	-909.813	918.451										3862.63	0.00048	0.00389			-1.30949	0.09032	80.6988	-0.0068
	36.9823	-29.1932	488.754	401.832	197.228	-491.869	670.511										3861.92	0.00041	0.00388			-1.3876	0.07952	80.689	-0.00662
	37.2793	-381.648	809.056	387.894	97.5405	-71.9149	156.182										3861.2	0.0005	0.0043			-1.4657	0.06562	80.6793	-0.00642
	37.5764	-299.038	686.844	376.567	-153.649	-331.601	816.175										3860.49	0.00073	0.00513			-1.54381	0.05019	80.6695	-0.0061
	37.8734	-150.732	503.083	448.364	-354.56	-286.699	1154.54										3859.77	0.00105	0.0061			-1.62192	0.02234	80.6597	-0.0046
	38.1705	-85.0561	381.273	542.213	-304.858	-10.0637	1293.74										3859.06	0.00145	0.00692			-1.70003	-0.02688	80.65	-0.00143
	38.4676	274.404	271.533	513.924	-281.227	7.72813	1290.2										3858.35	0.00193	0.00747			-1.77813	-0.0425	80.6402	0.000303516
	38.7646	206.409	-679.586	276.652	-718.197	45.3167	1141.18										3857.63	0.00244	0.00766			-1.85625	-0.04306	80.6304	0.00105
	39.0617	-124.697	-1547.75	1.5069	-751.888	2.39004	836.926										3856.92	0.00287	0.0075			-1.93435	-0.04001	80.6207	0.00254
	39.3587	-169.556	-2107.17	254.373	-504.625	118.747	417.289										3856.2	0.0031	0.00726			-2.01247	-0.03723	80.6109	0.00316
	39.6558	-204.375	-2242.72	924.577	-121.585	97.5915	-12.9878										3855.49	0.00311	0.00723			-2.09057	-0.0305	80.601	0.00425
	39.9528	-197.646	-1102.46	1646.11	-211.703	26.6846	-925.372										3854.77	0.00296	0.00746			-2.16868	-0.04037	80.5914	0.00411
	40.2499	-102.347	-209.726	2196.97	-528.034	72.8784	-1525.22										3854.06	0.0027	0.00782			-2.24678	-0.03821	80.5815	0.0038
																	3853.35	0.00232	0.00802			-2.3249	-0.046	80.5717	0.00733
																	3852.63	0.00181	0.00793			-2.403	-0.06313	80.5619	0.01028
																	3851.92	0.00131	0.00758			-2.48112	-0.08997	80.5522	0.01253
																	3851.2	0.00099	0.00706			-2.55922	-0.06077	80.5424	0.01402
																	3850.49	0.00087	0.00643			-2.63733	-0.00458	80.5326	0.0147
																	3849.77	0.0009	0.00568			-2.71543	0.00575	80.5229	0.0146
																	3849.06	0.00101	0.00491			-2.79355	-0.000632031	80.5131	0.01374
																	3848.34	0.00116	0.00441			-2.87165	-0.03798	80.5032	0.0122
																	3847.63	0.00127	0.00441			-2.94977	-0.10646	80.4936	0.01006
																	3846.92	0.00132	0.00485			-3.02787	-0.15077	80.4837	0.00744
																	3846.2	0.00131	0.00526			-3.10598	-0.11769	80.4739	0.00445
																	3845.49	0.00127	0.00536			-3.18408	-0.08333	80.4642	0.00871
																	3844.77	0.00125	0.00531			-3.2622	-0.07489	80.4544	0.01133
																	3844.06	0.0013	0.00535			-3.3403	-0.05749	80.4446	0.01205
																	3843.34	0.00142	0.00547			-3.41842	-0.04623	80.4349	0.01087
																	3842.63	0.00158	0.00563			-3.49651	-0.03822	80.4251	0.00781
																	3841.91	0.00176	0.00585			-3.57463	-0.02984	80.4152	0.00305
																	3841.2	0.00192	0.00608			-3.65273	-0.01101	80.4054	0.00818
																	3840.49	0.00203	0.00623			-3.73085	0.00433	80.3958	0.01272
																	3839.77	0.00197	0.00625			-3.80895	0.0063	80.3859	0.01661
																	3839.06	0.00167	0.00616			-3.88706	-0.01303	80.3761	0.0198
																	3838.34	0.00119	0.00599			-3.96516	-0.01747	80.3664	0.02225
																	3837.63	0.00071	0.0058			-4.04328	0.01916	80.3566	0.02388
																	3836.91	0.00035	0.0056			-4.12138	0.05665	80.3468	0.02464
																	3836.2	0.00011	0.00534			-4.1995	0.08943	80.3371	0.02448
																	3835.49	0	0.00494			-4.2776	0.10448	80.3273	0.02332
																	3834.77	1e-05	0.00447			-4.35571	0.08742	80.3174	0.02114
																	3834.06	0.00012	0.0041			-4.43381	0.03252	80.3078	0.01789
																	3833.34	0.00026	0.00388			-4.51193	0.00967	80.2979	0.01356
																	3832.63	0.00041	0.00377			-4.59003	-0.01499	80.2881	0.00817
																	3831.91	0.00061	0.00376			-4.66815	-0.0323	80.2784	0.00653
																	3831.2	0.00088	0.00392			-4.74625	-0.00518	80.2686	0.00842
																	3830.48	0.00113	0.00425					80.2588	0.01073
																	3829.77	0.00127	0.00458					80.2489	0.01245
																	3829.06	0.00131	0.0048					80.2393	0.01334
																	3828.34	0.00135	0.00503					80.2294	0.01351
																	3827.63	0.00146	0.00536					80.2196	0.01308
																	3826.91	0.00162	0.00575					80.21	0.0122
																	3826.2	0.00178	0.00609					80.2001	0.01235
																	3825.48	0.0019	0.00632					80.1903	0.01262
																	3824.77	0.00195	0.00641					80.1806	0.01306
																	3824.06	0.0019	0.00642					80.1708	0.01524
																	3823.34	0.00169	0.00645					80.161	0.01888
																	3822.63	0.00132	0.00662					80.1513	0.02242
																	3821.91	0.00089	0.0068					80.1415	0.02565
																	3821.2	0.00055	0.00683					80.1316	0.0284
																	3820.48	0.00036	0.0067					80.122	0.03046
																	3819.77	0.00029	0.00654					80.1121	0.03166
																	3819.05	0.00029	0.00641					80.1023	0.03183
																	3818.34	0.00028	0.00629					80.0925	0.03085
																	3817.63	0.00022	0.00612					80.0828	0.02867
																	3816.91	0.00014	0.00588					80.073	0.02527
																	3816.2	0.0001	0.00558					80.0631	0.0207
																	3815.48	0.00016	0.00529					80.0535	0.01507
																	3814.77	0.00027	0.00507					80.0437	0.00855
																	3814.05	0.00035	0.0049					80.0338	0.00309
																	3813.34	0.00036	0.00469					80.0242	-0.00169
																	3812.63	0.00036	0.00435					80.0143	-0.00668
																	3811.91	0.00039	0.00392					80.0045	-0.01168
																	3811.2	0.00041	0.00347					79.9948	-0.01651
																	3810.48	0.00041	0.00311					79.985	-0.01991
																	3809.77	0.00032	0.00295					79.9752	-0.02216
																	3809.05	0.00016	0.00311					79.9655	-0.02391
																	3808.34	0	0.00356					79.9557	-0.02515
																	3807.62	-6e-05	0.00404					79.9458	-0.02592
																	3806.91	0.00018	0.00442					79.936	-0.0263
																	3806.2	0.00069	0.0047					79.9263	-0.02647
																	3805.48	0.00127	0.00495					79.9165	-0.02662
																	3804.77	0.00167	0.0052					79.9067	-0.02609
																	3804.05	0.00175	0.00548					79.897	-0.0239
																	3803.34	0.00154	0.00576					79.8872	-0.02315
																	3802.62	0.00116	0.00598					79.8774	-0.02377
																	3801.91	0.00082	0.0061					79.8677	-0.02453
																	3801.2	0.00068	0.00607					79.8579	-0.02685
																	3800.48	0.00079	0.00586					79.848	-0.02809
																	3799.77	0.00104	0.00551					79.8384	-0.02505
																	3799.05	0.00126	0.00514					79.8285	-0.01658
																	3798.34	0.00136	0.00493					79.8187	-0.00837
																	3797.62	0.00134	0.00491					79.809	-0.000529688
																	3796.91	0.00127	0.005					79.7992	0.00686
																	3796.19	0.00121	0.00506					79.7894	0.01368
																	3795.48	0.00123	0.00504					79.7796	0.01983
																	3794.77	0.00128	0.005					79.7699	0.02559
																	3794.05	0.00132	0.00497					79.7601	0.03113
																	3793.34	0.0013	0.00489					79.7502	0.03581
																	3792.62	0.0012	0.00463					79.7406	0.03948
																	3791.91	0.00103	0.0042					79.7307	0.04199
																	3791.19	0.0009	0.00368					79.7209	0.04324
																	3790.48	0.0009	0.00324					79.7112	0.04314
																	3789.77	0.0011	0.00292					79.7014	0.04164
																	3789.05	0.00144	0.00275					79.6916	0.03873
																	3788.34	0.00176	0.00268					79.6819	0.03445
																	3787.62	0.00192	0.00268					79.6721	0.02891
																	3786.91	0.00188	0.00275					79.6622	0.02224
																	3786.19	0.00172	0.00296					79.6526	0.01466
																	3785.48	0.00158	0.0033					79.6427	0.00638
																	3784.76	0.00154	0.00376					79.6329	-0.00232
																	3784.05	0.00163	0.00429					79.6231	-0.00528
																	3783.34	0.00178	0.00483					79.6134	-0.00464
																	3782.62	0.00192	0.00527					79.6036	-0.00165
																	3781.91	0.00196	0.00551					79.5938	0.00203
																	3781.19	0.00187	0.00549					79.5841	0.00365
																	3780.48	0.0017	0.00527					79.5743	0.00325
																	3779.76	0.00158	0.00489					79.5644	0.000917187
																	3779.05	0.00159	0.0044					79.5548	0.00671
																	3778.34	0.00175	0.00384					79.5449	0.01321
																	3777.62	0.00199	0.00335					79.5351	0.01726
																	3776.91	0.00224	0.00302					79.5254	0.01884
																	3776.19	0.00248	0.00278					79.5156	0.018
																	3775.48	0.00269	0.00254					79.5058	0.01486
																	3774.76	0.00285	0.00234					79.4961	0.00959
																	3774.05	0.00295	0.0023					79.4863	0.00241
																	3773.33	0.00299	0.00253					79.4764	-0.00645
																	3772.62	0.00301	0.00299					79.4666	-0.01401
																	3771.91	0.00303	0.00358					79.457	-0.01473
																	3771.19	0.00308	0.00418					79.4471	-0.01592
																	3770.48	0.00319	0.00474					79.4373	-0.01794
																	3769.76	0.00348	0.00533					79.4276	-0.02128
																	3769.05	0.00397	0.00598					79.4178	-0.01667
																	3768.33	0.00457	0.00662					79.408	-0.00938
																	3767.62	0.00512	0.00713					79.3983	-0.00293
																	3766.91	0.00552	0.00748					79.3885	0.00247
																	3766.19	0.00576	0.00776					79.3786	0.00662
																	3765.48	0.0059	0.00803					79.369	0.00936
																	3764.76	0.00599	0.00837					79.3591	0.01198
																	3764.05	0.00608	0.00876					79.3493	0.01363
																	3763.33	0.00619	0.00914					79.3396	0.01381
																	3762.62	0.00636	0.00935					79.3298	0.01244
																	3761.9	0.00658	0.0093					79.32	0.00951
																	3761.19	0.00682	0.00905					79.3101	0.00507
																	3760.48	0.00708	0.00876					79.3005	-0.000776953
																	3759.76	0.00741	0.0086					79.2906	-0.00785
																	3759.05	0.00782	0.00858					79.2808	-0.01593
																	3758.33	0.0083	0.0086					79.2712	-0.02474
																	3757.62	0.00884	0.00868					79.2613	-0.02289
																	3756.9	0.0095	0.00892					79.2515	-0.01301
																	3756.19	0.01031	0.00934					79.2418	-0.00368
																	3755.48	0.01121	0.00984					79.232	0.00485
																	3754.76	0.0121	0.01029					79.2222	0.01237
																	3754.05	0.01285	0.01066					79.2125	0.01867
																	3753.33	0.01345	0.01097					79.2027	0.02354
																	3752.62	0.014	0.01126					79.1928	0.02684
																	3751.9	0.01464	0.01164					79.1832	0.02842
																	3751.19	0.01541	0.01227					79.1733	0.02819
																	3750.47	0.01633	0.01317					79.1635	0.02611
																	3749.76	0.01743	0.01426					79.1537	0.02217
																	3749.05	0.01873	0.01542					79.144	0.01641
																	3748.33	0.02009	0.01661					79.1342	0.00894
																	3747.62	0.02134	0.01784					79.1244	6.83594e-05
																	3746.9	0.02253	0.01913					79.1147	-0.01026
																	3746.19	0.02396	0.02048					79.1049	-0.01689
																	3745.47	0.02604	0.02183					79.095	-0.01613
																	3744.76	0.02899	0.0232					79.0854	-0.01585
																	3744.05	0.03255	0.02471					79.0755	-0.01602
																	3743.33	0.03614	0.02658					79.0657	-0.01582
																	3742.62	0.03951	0.02891					79.056	-0.0151
																	3741.9	0.04286	0.03159					79.0462	-0.01549
																	3741.19	0.04656	0.03446					79.0364	-0.01705
																	3740.47	0.05077	0.03748					79.0267	-0.01985
																	3739.76	0.0554	0.0407					79.0169	-0.02389
																	3739.04	0.06044	0.04422					79.0071	-0.02077
																	3738.33	0.06599	0.04819					78.9972	-0.01149
																	3737.62	0.07226	0.05264					78.9875	-0.00142
																	3736.9	0.07932	0.05744					78.9777	0.00777
																	3736.19	0.08694	0.0623					78.9679	0.01579
																	3735.47	0.09457	0.06701					78.9582	0.02236
																	3734.76	0.10156	0.07157					78.9484	0.02723
																	3734.04	0.10751	0.07601					78.9386	0.03021
																	3733.33	0.1125	0.08031					78.9289	0.03391
																	3732.62	0.11696	0.08448					78.9191	0.03611
																	3731.9	0.12128	0.08851					78.9092	0.03631
																	3731.19	0.12555	0.09242					78.8996	0.03445
																	3730.47	0.12969	0.09628					78.8897	0.03052
																	3729.76	0.13367	0.10025					78.8799	0.02455
																	3729.04	0.13762	0.10443					78.8702	0.01854
																	3728.33	0.14165	0.10875					78.8604	0.01239
																	3727.61	0.14581	0.11309					78.8506	0.00422
																	3726.9	0.14999	0.1173					78.8407	-0.00297
																	3726.19	0.15395	0.1213					78.8311	-0.00741
																	3725.47	0.15745	0.12511					78.8213	-0.00362
																	3724.76	0.16038	0.12885					78.8114	-0.000107031
																	3724.04	0.16278	0.1326					78.8018	0.00123
																	3723.33	0.16485	0.1363					78.7919	0.000412891
																	3722.61	0.16678	0.1398					78.7821	-0.0024
																	3721.9	0.16862	0.14298					78.7724	-0.00687
																	3721.19	0.17029	0.14586					78.7626	-0.00683
																	3720.47	0.17164	0.1485					78.7528	-0.00668
																	3719.76	0.17264	0.15098					78.7431	-0.00469
																	3719.04	0.17338	0.15337					78.7333	-0.00378
																	3718.33	0.17394	0.15571					78.7234	-0.00407
																	3717.61	0.17434	0.15795					78.7138	-0.00567
																	3716.9	0.17451	0.16003					78.704	-0.00867
																	3716.18	0.17438	0.16183					78.6941	-0.0074
																	3715.47	0.17387	0.16323					78.6843	-0.00421
																	3714.76	0.17289	0.16412					78.6746	-0.00228
																	3714.04	0.17138	0.16444					78.6648	-0.00164
																	3713.33	0.16939	0.16417					78.655	-0.00223
																	3712.61	0.16705	0.16332					78.6453	-0.00396
																	3711.9	0.16446	0.16189					78.6355	-0.0067
																	3711.18	0.16156	0.16002					78.6256	-0.01027
																	3710.47	0.15827	0.15793					78.616	-0.01445
																	3709.76	0.15469	0.15584					78.6061	-0.01902
																	3709.04	0.15107	0.15383					78.5963	-0.02229
																	3708.33	0.14758	0.15185					78.5866	-0.01854
																	3707.61	0.14421	0.14984					78.5768	-0.01293
																	3706.9	0.14091	0.14785					78.567	-0.00938
																	3706.18	0.13768	0.14605					78.5571	-0.0054
																	3705.47	0.13461	0.14454					78.5475	-0.00318
																	3704.75	0.13178	0.14334					78.5376	-0.00307
																	3704.04	0.12927	0.14236					78.5278	-0.005
																	3703.33	0.12713	0.14154					78.5182	-0.00673
																	3702.61	0.12536	0.14083					78.5083	-0.00861
																	3701.9	0.12388	0.14021					78.4985	-0.00853
																	3701.18	0.12254	0.13963					78.4888	-0.0027
																	3700.47	0.12115	0.13916					78.479	0.00339
																	3699.75	0.11964	0.13883					78.4692	0.00997
																	3699.04	0.11802	0.13859					78.4595	0.01574
																	3698.33	0.11643	0.13828					78.4497	0.02049
																	3697.61	0.11498	0.13779					78.4398	0.02402
																	3696.9	0.11375	0.13718					78.4302	0.02615
																	3696.18	0.11279	0.1366					78.4203	0.02675
																	3695.47	0.11207	0.13609					78.4105	0.02573
																	3694.75	0.11153	0.13559					78.4007	0.02306
																	3694.04	0.11105	0.135					78.391	0.01876
																	3693.32	0.11052	0.13432					78.3812	0.01291
																	3692.61	0.10991	0.13359					78.3714	0.00564
																	3691.9	0.10929	0.13284					78.3617	-0.000989062
																	3691.18	0.10871	0.1321					78.3519	0.00509
																	3690.47	0.1081	0.13142					78.342	0.01159
																	3689.75	0.10741	0.13079					78.3324	0.01683
																	3689.04	0.10672	0.13019					78.3225	0.02343
																	3688.32	0.1062	0.12965					78.3127	0.02853
																	3687.61	0.10591	0.12921					78.303	0.03209
																	3686.9	0.10568	0.1289					78.2932	0.03418
																	3686.18	0.10536	0.12871					78.2834	0.03492
																	3685.47	0.10493	0.12857					78.2737	0.03445
																	3684.75	0.10446	0.12844					78.2639	0.03294
																	3684.04	0.10399	0.12826					78.254	0.03058
																	3683.32	0.1035	0.1281					78.2442	0.02753
																	3682.61	0.10298	0.12811					78.2345	0.02396
																	3681.89	0.10243	0.12831					78.2247	0.02
																	3681.18	0.10185	0.12851					78.2149	0.01575
																	3680.47	0.10123	0.12846					78.2052	0.01128
																	3679.75	0.10058	0.1282					78.1954	0.00661
																	3679.04	0.09992	0.12789					78.1856	0.00175
																	3678.32	0.09922	0.12774					78.1759	-0.00334
																	3677.61	0.09851	0.12781					78.1661	-0.00871
																	3676.89	0.09794	0.12804					78.1562	-0.01441
																	3676.18	0.09773	0.12825					78.1466	-0.00554
																	3675.47	0.098	0.12829					78.1367	0.00328
																	3674.75	0.09854	0.12811					78.1269	0.01122
																	3674.04	0.0989	0.12776					78.1172	0.01805
																	3673.32	0.09875	0.12728					78.1074	0.0236
																	3672.61	0.09806	0.12671					78.0976	0.02775
																	3671.89	0.09713	0.12606					78.0877	0.0304
																	3671.18	0.09629	0.12533					78.0781	0.03151
																	3670.46	0.09569	0.1245					78.0683	0.03107
																	3669.75	0.09524	0.12364					78.0584	0.02912
																	3669.04	0.09473	0.12288					78.0488	0.02574
																	3668.32	0.09407	0.12227					78.0389	0.02103
																	3667.61	0.0933	0.1217					78.0291	0.01514
																	3666.89	0.09249	0.12093					78.0194	0.00991
																	3666.18	0.09175	0.11992					78.0096	0.01996
																	3665.46	0.09114	0.11884					77.9998	0.02837
																	3664.75	0.09067	0.11791					77.9901	0.03493
																	3664.04	0.09026	0.11722					77.9803	0.03953
																	3663.32	0.0898	0.11662					77.9704	0.04207
																	3662.61	0.08919	0.11592					77.9608	0.04255
																	3661.89	0.08843	0.11506					77.9509	0.04103
																	3661.18	0.08763	0.11418					77.9411	0.03762
																	3660.46	0.0869	0.11337					77.9313	0.0325
																	3659.75	0.08633	0.11266					77.9216	0.02591
																	3659.03	0.08596	0.11202					77.9118	0.01811
																	3658.32	0.08571	0.11136					77.9019	0.00939
																	3657.61	0.08554	0.11067					77.8923	6.75781e-05
																	3656.89	0.08543	0.11001					77.8825	-0.00926
																	3656.18	0.08534	0.10948					77.8726	-0.01649
																	3655.46	0.08516	0.10917					77.863	-0.01745
																	3654.75	0.08477	0.10914					77.8531	-0.01376
																	3654.03	0.08412	0.10935					77.8433	-0.00955
																	3653.32	0.08333	0.10966					77.8336	-0.00558
																	3652.61	0.08256	0.10988					77.8238	-0.00192
																	3651.89	0.08202	0.10995					77.814	0.00137
																	3651.18	0.08184	0.10989					77.8043	0.00417
																	3650.46	0.082	0.10975					77.7945	0.00637
																	3649.75	0.08231	0.1095					77.7846	0.00785
																	3649.03	0.08254	0.10909					77.7748	0.00849
																	3648.32	0.08257	0.10856					77.7652	0.00821
																	3647.6	0.08237	0.108					77.7553	0.00691
																	3646.89	0.08197	0.10745					77.7455	0.00589
																	3646.18	0.08137	0.10688					77.7358	0.00581
	--																3645.46	0.08062	0.10623					77.726	0.00509
																	3644.75	0.07982	0.10548					77.7162	0.00381
																	3644.03	0.07911	0.10467					77.7065	0.00207
																	3643.32	0.07854	0.10386					77.6967	2.69531e-05
																	3642.6	0.07806	0.10313					77.6868	-0.00218
																	3641.89	0.07755	0.10248					77.6772	-0.00438
																	3641.18	0.07695	0.10192					77.6673	-0.00643
																	3640.46	0.07628	0.10149					77.6575	-0.00727
																	3639.75	0.07565	0.10112					77.6478	-0.00588
																	3639.03	0.07518	0.10072					77.638	-0.006
																	3638.32	0.07493	0.10021					77.6282	-0.00468
																	3637.6	0.07486	0.09962					77.6184	-0.00147
																	3636.89	0.07486	0.09911					77.6087	0.00184
																	3636.17	0.07482	0.09883					77.5988	0.00505
																	3635.46	0.07471	0.09888					77.589	0.00799
																	3634.75	0.07454	0.09915					77.5794	0.01043
																	3634.03	0.07436	0.09945					77.5695	0.01217
																	3633.32	0.07418	0.09964					77.5597	0.01301
																	3632.6	0.07399	0.09963					77.55	0.01278
																	3631.89	0.07378	0.09944					77.5402	0.01135
																	3631.17	0.07356	0.09915					77.5304	0.00865
																	3630.46	0.07338	0.09879					77.5207	0.00465
																	3629.75	0.07331	0.09833					77.5109	-0.000594531
																	3629.03	0.07331	0.09779					77.501	-0.00699
																	3628.32	0.0732	0.09716					77.4914	-0.01386
																	3627.6	0.07279	0.0965					77.4815	-0.01742
																	3626.89	0.07203	0.09585					77.4717	-0.02232
																	3626.17	0.07107	0.09527					77.4619	-0.02278
																	3625.46	0.0701	0.09474					77.4522	-0.02353
																	3624.74	0.06928	0.09422					77.4424	-0.02504
																	3624.03	0.06867	0.09374					77.4326	-0.02734
																	3623.32	0.06829	0.09334					77.4229	-0.03046
																	3622.6	0.06815	0.0931					77.4131	-0.03041
																	3621.89	0.06821	0.09303					77.4032	-0.02864
																	3621.17	0.06839	0.09302					77.3936	-0.0285
																	3620.46	0.0686	0.0929					77.3837	-0.0229
																	3619.74	0.06869	0.0926					77.3739	-0.0144
																	3619.03	0.06858	0.09219					77.3642	-0.00666
																	3618.32	0.06826	0.0917					77.3544	0.000211328
																	3617.6	0.0678	0.09117					77.3446	0.00612
																	3616.89	0.06732	0.09064					77.3349	0.01099
																	3616.17	0.06694	0.09015					77.3251	0.01477
																	3615.46	0.06674	0.08977					77.3153	0.01739
																	3614.74	0.06672	0.08954					77.3054	0.01882
																	3614.03	0.06675	0.08947					77.2957	0.019
																	3613.31	0.06668	0.08955					77.2859	0.01792
																	3612.6	0.06641	0.08974					77.2761	0.01554
																	3611.89	0.06598	0.08996					77.2664	0.01185
																	3611.17	0.06551	0.0901					77.2566	0.00686
																	3610.46	0.06518	0.09009					77.2468	0.000577734
																	3609.74	0.06511	0.08993					77.2371	-0.00254
																	3609.03	0.06524	0.08965					77.2273	-0.00269
																	3608.31	0.06537	0.08933					77.2174	-0.00328
																	3607.6	0.06528	0.08903					77.2078	-0.00423
																	3606.89	0.06493	0.08877					77.1979	-0.0055
																	3606.17	0.0644	0.08854					77.1881	-0.00281
																	3605.46	0.06383	0.08829					77.1784	-0.00137
																	3604.74	0.06332	0.08796					77.1686	-0.00139
																	3604.03	0.06291	0.08755					77.1588	-0.00274
																	3603.31	0.06262	0.0871					77.1489	-0.00528
																	3602.6	0.06238	0.0867					77.1393	-0.00881
																	3601.88	0.06212	0.0864					77.1295	-0.01314
																	3601.17	0.06186	0.0862					77.1196	-0.01656
																	3600.46	0.06164	0.0861					77.11	-0.01721
																	3599.74	0.06148	0.08607					77.1001	-0.01167
																	3599.03	0.06143	0.08608					77.0903	-0.00608
																	3598.31	0.06151	0.08604					77.0806	-0.000562109
																	3597.6	0.06171	0.08593					77.0708	0.00474
																	3596.88	0.06191	0.08573					77.061	0.00964
																	3596.17	0.06199	0.08547					77.0513	0.01397
																	3595.46	0.06191	0.08516					77.0415	0.01752
																	3594.74	0.0617	0.08489					77.0316	0.02013
																	3594.03	0.06142	0.08477					77.022	0.02161
																	3593.31	0.06111	0.08483					77.0122	0.02183
																	3592.6	0.0608	0.08497					77.0023	0.02068
																	3591.88	0.06054	0.08502					76.9925	0.01811
																	3591.17	0.06044	0.08491					76.9828	0.01948
																	3590.45	0.06063	0.08462					76.973	0.02279
																	3589.74	0.06114	0.08419					76.9632	0.02636
																	3589.03	0.06183	0.08366					76.9535	0.03011
																	3588.31	0.06237	0.08305					76.9437	0.03395
																	3587.6	0.06243	0.08243					76.9338	0.03771
																	3586.88	0.06188	0.08189					76.9242	0.04123
																	3586.17	0.06093	0.08147					76.9143	0.04431
																	3585.45	0.0599	0.08114					76.9045	0.04674
																	3584.74	0.05902	0.08084					76.8948	0.04834
																	3584.03	0.05838	0.08054					76.885	0.04892
																	3583.31	0.05797	0.08027					76.8752	0.04835
																	3582.6	0.05775	0.08005					76.8655	0.04652
																	3581.88	0.05764	0.07991					76.8557	0.04337
																	3581.17	0.0576	0.07989					76.8458	0.03893
																	3580.45	0.05757	0.08007					76.836	0.03324
																	3579.74	0.05755	0.08043					76.8264	0.02642
																	3579.02	0.05755	0.08089					76.8165	0.01863
																	3578.31	0.05758	0.08133					76.8067	0.01008
																	3577.6	0.05762	0.08168					76.797	0.000995312
																	3576.88	0.05763	0.0819					76.7872	-0.00546
																	3576.17	0.05757	0.08195					76.7774	-0.00396
																	3575.45	0.05746	0.08185					76.7677	-0.000238672
																	3574.74	0.05735	0.08163					76.7579	0.00274
																	3574.02	0.05732	0.08139					76.748	0.0045
																	3573.31	0.05736	0.08127					76.7384	0.00494
																	3572.6	0.05739	0.08134					76.7285	0.004
																	3571.88	0.05734	0.08157					76.7187	0.00169
																	3571.17	0.05731	0.08191					76.7091	-0.00192
																	3570.45	0.0575	0.0823					76.6992	-0.00671
																	3569.74	0.05805	0.08269					76.6894	-0.01251
																	3569.02	0.05895	0.08299					76.6796	-0.0191
																	3568.31	0.06003	0.08311					76.6699	-0.02009
																	3567.59	0.0609	0.08302					76.6601	-0.01774
																	3566.88	0.06117	0.08279					76.6502	-0.01614
																	3566.17	0.06063	0.08249					76.6406	-0.01542
																	3565.45	0.05941	0.08209					76.6307	-0.01571
																	3564.74	0.05789	0.0816					76.6209	-0.01593
																	3564.02	0.05648	0.08102					76.6112	-0.01037
																	3563.31	0.05552	0.08032					76.6014	-0.00612
																	3562.59	0.05508	0.07948					76.5916	-0.00336
																	3561.88	0.05504	0.07855					76.5819	-0.00228
																	3561.17	0.05518	0.07765					76.5721	-0.00301
																	3560.45	0.05532	0.07687					76.5622	-0.00563
																	3559.74	0.05528	0.0763					76.5526	-0.01017
																	3559.02	0.05496	0.07601					76.5427	-0.01457
																	3558.31	0.05439	0.07604					76.5329	-0.01655
																	3557.59	0.05378	0.07631					76.5231	-0.01912
																	3556.88	0.05339	0.07673					76.5134	-0.01689
																	3556.16	0.05338	0.07713					76.5036	-0.01361
																	3555.45	0.05368	0.07741					76.4938	-0.01055
																	3554.74	0.05407	0.07754					76.4841	-0.00781
																	3554.02	0.05436	0.07763					76.4743	-0.00374
																	3553.31	0.05439	0.07777					76.4644	0.00171
																	3552.59	0.05411	0.07793					76.4548	0.00592
																	3551.88	0.0536	0.07798					76.4449	0.00871
																	3551.16	0.05303	0.07782					76.4351	0.00997
																	3550.45	0.05259	0.07749					76.4254	0.00961
																	3549.74	0.05242	0.07709					76.4156	0.00762
																	3549.02	0.05253	0.07667					76.4058	0.00403
																	3548.31	0.05283	0.07623					76.3961	-0.00107
																	3547.59	0.05315	0.07579					76.3863	-0.00755
																	3546.88	0.05326	0.07534					76.3765	-0.01276
																	3546.16	0.05301	0.07488					76.3666	-0.01688
																	3545.45	0.05246	0.07446					76.357	-0.01861
																	3544.73	0.05178	0.07414					76.3471	-0.01496
																	3544.02	0.05116	0.07393					76.3373	-0.01131
																	3543.31	0.0507	0.07378					76.3276	-0.00646
																	3542.59	0.05044	0.07358					76.3178	-0.00306
																	3541.88	0.05034	0.07325					76.308	-0.00115
																	3541.16	0.05037	0.07288					76.2983	-0.000755859
																	3540.45	0.05043	0.07257					76.2885	0.00758
																	3539.73	0.0504	0.07238					76.2786	0.01662
																	3539.02	0.05028	0.07225					76.269	0.02352
																	3538.31	0.05008	0.07208					76.2591	0.02802
																	3537.59	0.04985	0.07189					76.2493	0.02993
																	3536.88	0.04957	0.07178					76.2396	0.02913
																	3536.16	0.04921	0.07177					76.2298	0.0256
																	3535.45	0.04879	0.07183					76.22	0.01943
																	3534.73	0.04839	0.07189					76.2101	0.01077
																	3534.02	0.04806	0.07194					76.2005	0.00881
																	3533.3	0.04785	0.072					76.1907	0.0101
																	3532.59	0.04772	0.07209					76.1808	0.0102
																	3531.88	0.04759	0.0722					76.1712	0.00942
																	3531.16	0.04744	0.07229					76.1613	0.00908
																	3530.45	0.04737	0.07231					76.1515	0.00731
																	3529.73	0.04741	0.07224					76.1418	0.00412
																	3529.02	0.04748	0.07204					76.132	-0.000395312
																	3528.3	0.04747	0.07173					76.1222	0.00182
																	3527.59	0.04734	0.07136					76.1125	0.0056
																	3526.88	0.04716	0.07099					76.1027	0.00841
																	3526.16	0.04697	0.07062					76.0928	0.01015
																	3525.45	0.04672	0.07027					76.0832	0.0107
																	3524.73	0.04639	0.06997					76.0734	0.01002
																	3524.02	0.04602	0.0698					76.0635	0.00805
																	3523.3	0.04568	0.06979					76.0537	0.00479
																	3522.59	0.04537	0.06984					76.044	0.000255469
																	3521.87	0.04502	0.06984					76.0342	-0.0055
																	3521.16	0.04459	0.06974					76.0244	-0.0124
																	3520.45	0.04418	0.06953					76.0147	-0.01625
																	3519.73	0.04392	0.06919					76.0049	-0.013
																	3519.02	0.04381	0.06874					75.995	-0.00663
																	3518.3	0.04375	0.06822					75.9854	-0.000826953
																	3517.59	0.04363	0.06766					75.9755	0.00412
																	3516.87	0.04335	0.06709					75.9657	0.00791
																	3516.16	0.04294	0.06653					75.956	0.01032
																	3515.45	0.04243	0.066					75.9462	0.01114
																	3514.73	0.0419	0.06553					75.9364	0.01024
																	3514.02	0.04143	0.06512					75.9267	0.00757
																	3513.3	0.04114	0.06478					75.9169	0.00317
																	3512.59	0.04115	0.06447					75.907	-0.00288
																	3511.87	0.04143	0.06422					75.8972	-0.01037
																	3511.16	0.04178	0.06405					75.8876	-0.01908
																	3510.44	0.04193	0.064					75.8777	-0.02464
																	3509.73	0.04175	0.064					75.8679	-0.02303
																	3509.02	0.04132	0.06393					75.8582	-0.0213
																	3508.3	0.04083	0.06373					75.8484	-0.0198
																	3507.59	0.04039	0.06339					75.8386	-0.01882
																	3506.87	0.04002	0.06299					75.8289	-0.01861
																	3506.16	0.03971	0.06258					75.8191	-0.01939
																	3505.44	0.03945	0.06216					75.8092	-0.02134
																	3504.73	0.03921	0.06175					75.7996	-0.02456
																	3504.02	0.03898	0.06136					75.7897	-0.02728
																	3503.3	0.03882	0.061					75.7799	-0.03093
																	3502.59	0.03876	0.06065					75.7703	-0.02755
																	3501.87	0.03869	0.06027					75.7604	-0.02583
																	3501.16	0.03843	0.05986					75.7506	-0.0262
																	3500.44	0.03787	0.05951					75.7408	-0.02396
																	3499.73	0.0371	0.05925					75.7311	-0.02169
																	3499.01	0.03631	0.0591					75.7213	-0.02055
																	3498.3	0.03567	0.05902					75.7114	-0.02058
																	3497.59	0.03531	0.05896					75.7018	-0.02174
																	3496.87	0.03519	0.05887					75.6919	-0.01922
																	3496.16	0.03519	0.05868					75.6821	-0.00998
																	3495.44	0.03512	0.05841					75.6724	-0.00186
																	3494.73	0.03492	0.05807					75.6626	0.00483
																	3494.01	0.03468	0.0577					75.6528	0.00984
																	3493.3	0.03451	0.05733					75.6431	0.01296
																	3492.59	0.03445	0.05696					75.6333	0.01407
																	3491.87	0.03441	0.05657					75.6235	0.01314
																	3491.16	0.03429	0.0561					75.6138	0.0102
																	3490.44	0.03406	0.05554					75.6039	0.00538
																	3489.73	0.03379	0.0549					75.5941	0.01103
																	3489.01	0.03351	0.05423					75.5843	0.01651
																	3488.3	0.03316	0.0536					75.5746	0.02089
																	3487.58	0.03272	0.05307					75.5648	0.024
																	3486.87	0.03223	0.05269					75.555	0.02572
																	3486.16	0.03181	0.05243					75.5453	0.02594
																	3485.44	0.03149	0.0522					75.5355	0.02458
																	3484.73	0.03123	0.05193					75.5256	0.02163
																	3484.01	0.03098	0.05159					75.516	0.01711
																	3483.3	0.03076	0.0512					75.5061	0.01106
																	3482.58	0.0306	0.0508					75.4963	0.00871
																	3481.87	0.03045	0.05046					75.4866	0.01535
																	3481.16	0.03022	0.05021					75.4768	0.02092
																	3480.44	0.02988	0.05					75.467	0.02528
																	3479.73	0.02956	0.04976					75.4573	0.02833
																	3479.01	0.02939	0.04943					75.4475	0.03001
																	3478.3	0.02935	0.04903					75.4377	0.03028
																	3477.58	0.02936	0.04862					75.4278	0.02918
																	3476.87	0.02931	0.04829					75.4182	0.02676
																	3476.15	0.02916	0.04807					75.4083	0.02312
																	3475.44	0.02887	0.04791					75.3985	0.01842
																	3474.73	0.02844	0.04778					75.3888	0.01886
																	3474.01	0.02799	0.04765					75.379	0.02112
																	3473.3	0.02763	0.04748					75.3692	0.02251
																	3472.58	0.02737	0.04719					75.3595	0.02299
																	3471.87	0.02711	0.0467					75.3497	0.02251
																	3471.15	0.02675	0.04604					75.3398	0.02165
																	3470.44	0.02631	0.04527					75.3302	0.02182
																	3469.73	0.02592	0.04457					75.3204	0.0209
																	3469.01	0.0256	0.04405					75.3105	0.01887
																	3468.3	0.0253	0.04373					75.3008	0.01581
																	3467.58	0.02496	0.04357					75.291	0.01182
																	3466.87	0.0247	0.04351					75.2812	0.00707
																	3466.15	0.02466	0.04349					75.2714	0.00174
																	3465.44	0.02482	0.04346					75.2617	-0.00306
																	3464.72	0.02493	0.0434					75.2519	-0.00354
																	3464.01	0.02481	0.04335					75.242	-0.00435
																	3463.3	0.0245	0.04339					75.2324	-0.00607
																	3462.58	0.0242	0.04355					75.2225	-0.00795
																	3461.87	0.02401	0.04376					75.2127	-0.00598
																	3461.15	0.02386	0.04389					75.203	-0.00512
																	3460.44	0.02363	0.04389					75.1932	-0.00553
																	3459.72	0.02333	0.04371					75.1834	-0.00452
																	3459.01	0.02307	0.04333					75.1737	0.000186719
																	3458.3	0.02293	0.04278					75.1639	0.0038
																	3457.58	0.02285	0.04211					75.154	0.00603
																	3456.87	0.02274	0.04147					75.1444	0.00661
																	3456.15	0.02257	0.04096					75.1346	0.00536
																	3455.44	0.02241	0.04065					75.1247	0.00216
																	3454.72	0.0223	0.04045					75.1149	-0.000469922
																	3454.01	0.02218	0.04026					75.1052	0.00446
																	3453.29	0.02196	0.04006					75.0954	0.00854
																	3452.58	0.02163	0.03986					75.0856	0.01066
																	3451.87	0.02126	0.03966					75.0759	0.01068
																	3451.15	0.02094	0.03944					75.0661	0.00852
																	3450.44	0.02069	0.03922					75.0562	0.00417
																	3449.72	0.02052	0.03903					75.0466	-0.0023
																	3449.01	0.02041	0.03893					75.0367	-0.01078
																	3448.29	0.02037	0.03894					75.0269	-0.0207
																	3447.58	0.02036	0.03898					75.0173	-0.03117
																	3446.86	0.02038	0.03899					75.0074	-0.03437
																	3446.15	0.02035	0.03892					74.9976	-0.02963
																	3445.44	0.02016	0.03874					74.9879	-0.02208
																	3444.72	0.0198	0.03844					74.9781	-0.01346
																	3444.01	0.01933	0.03805					74.9683	-0.00451
																	3443.29	0.01889	0.03763					74.9584	0.0046
																	3442.58	0.01857	0.0372					74.9488	0.01366
																	3441.86	0.01837	0.0367					74.9389	0.02245
																	3441.15	0.01826	0.03604					74.9291	0.03074
																	3440.44	0.01816	0.03521					74.9194	0.03828
																	3439.72	0.01796	0.03428					74.9096	0.04484
																	3439.01	0.01757	0.03335					74.8998	0.05018
																	3438.29	0.01705	0.03245					74.8901	0.05411
																	3437.58	0.01658	0.03161					74.8803	0.05647
																	3436.86	0.01631	0.03083					74.8704	0.05715
																	3436.15	0.01622	0.0301					74.8608	0.05608
																	3435.43	0.01617	0.02948					74.8509	0.05328
																	3434.72	0.0161	0.02906					74.8411	0.0488
																	3434.01	0.01607	0.02887					74.8315	0.04278
																	3433.29	0.01612	0.0289					74.8216	0.03541
																	3432.58	0.01613	0.02908					74.8118	0.02794
																	3431.86	0.01594	0.02938					74.802	0.02701
																	3431.15	0.01556	0.02977					74.7923	0.03329
																	3430.43	0.01518	0.03027					74.7825	0.03918
																	3429.72	0.01495	0.03083					74.7726	0.04453
																	3429.01	0.01485	0.03137					74.763	0.04918
																	3428.29	0.01473	0.03178					74.7531	0.05296
																	3427.58	0.01456	0.032					74.7433	0.0557
																	3426.86	0.01438	0.03203					74.7336	0.05723
																	3426.15	0.01429	0.03197					74.7238	0.0574
																	3425.43	0.01428	0.03188					74.714	0.05608
																	3424.72	0.01431	0.03173					74.7043	0.05321
																	3424	0.01429	0.03151					74.6945	0.04873
																	3423.29	0.01425	0.03123					74.6847	0.04267
																	3422.58	0.01421	0.03091					74.675	0.03511
																	3421.86	0.01415	0.03058					74.6652	0.02617
																	3421.15	0.014	0.03025					74.6553	0.01603
																	3420.43	0.01375	0.02991					74.6455	0.00626
																	3419.72	0.01351	0.02954					74.6358	-0.00384
																	3419	0.01334	0.02911					74.626	-0.01205
																	3418.29	0.01323	0.02862					74.6162	-0.01145
																	3417.58	0.0131	0.02811					74.6065	-0.01138
																	3416.86	0.01287	0.02763					74.5967	-0.01195
																	3416.15	0.01259	0.02718					74.5868	-0.01323
																	3415.43	0.01235	0.02672					74.5772	-0.01079
																	3414.72	0.01219	0.02623					74.5673	-0.00746
																	3414	0.01208	0.02576					74.5575	-0.00411
																	3413.29	0.01201	0.02536					74.5478	-0.000794531
																	3412.57	0.01199	0.02504					74.538	0.00242
																	3411.86	0.01202	0.02479					74.5282	0.00544
																	3411.15	0.012	0.02458					74.5185	0.00814
																	3410.43	0.01181	0.02444					74.5087	0.01038
																	3409.72	0.01145	0.02439					74.4989	0.01204
																	3409	0.01109	0.02446					74.489	0.01298
																	3408.29	0.01087	0.02456					74.4794	0.0163
																	3407.57	0.01082	0.02461					74.4695	0.01905
																	3406.86	0.01078	0.0245					74.4597	0.02099
																	3406.15	0.01061	0.02418					74.45	0.02201
																	3405.43	0.01027	0.02367					74.4402	0.02204
																	3404.72	0.00989	0.02307					74.4304	0.02102
																	3404	0.0096	0.02248					74.4207	0.01893
																	3403.29	0.00943	0.02196					74.4109	0.01576
																	3402.57	0.0093	0.02148					74.401	0.01156
																	3401.86	0.00918	0.02105					74.3914	0.00639
																	3401.14	0.00905	0.02069					74.3816	0.000328516
																	3400.43	0.00895	0.02046					74.3717	0.000883984
																	3399.72	0.00894	0.02034					74.3619	0.000835156
																	3399	0.00896	0.02024					74.3522	0.000149609
																	3398.29	0.00907	0.02006					74.3424	-0.00218
																	3397.57	0.00922	0.01979					74.3326	-0.00615
																	3396.86	0.00925	0.01951					74.3229	-0.01165
																	3396.14	0.00905	0.01927					74.3131	-0.01857
																	3395.43	0.00874	0.0191					74.3032	-0.023
																	3394.72	0.0085	0.01895					74.2936	-0.01935
																	3394	0.00842	0.01877					74.2837	-0.01379
																	3393.29	0.00839	0.01855					74.2739	-0.00886
																	3392.57	0.00825	0.01831					74.2642	-0.00467
																	3391.86	0.008	0.01811					74.2544	-0.00133
																	3391.14	0.00773	0.018					74.2446	0.00109
																	3390.43	0.00754	0.01801					74.2349	0.00252
																	3389.71	0.00748	0.01812					74.2251	0.00294
																	3389	0.00753	0.01826					74.2152	0.00234
																	3388.29	0.0076	0.01837					74.2054	0.000755859
																	3387.57	0.00761	0.01844					74.1958	-0.00174
																	3386.86	0.00757	0.01853					74.1859	-0.00504
																	3386.14	0.00751	0.01863					74.1761	-0.00903
																	3385.43	0.0074	0.01872					74.1664	-0.01355
																	3384.71	0.00722	0.01872					74.1566	-0.01366
																	3384	0.00699	0.0186					74.1468	-0.00611
																	3383.29	0.00671	0.01834					74.1371	-0.0011
																	3382.57	0.00646	0.01801					74.1273	0.00129
																	3381.86	0.00636	0.01767					74.1174	0.00109
																	3381.14	0.00644	0.01735					74.1078	-0.00155
																	3380.43	0.00663	0.01708					74.0979	-0.00639
																	3379.71	0.00676	0.01687					74.0881	-0.01306
																	3379	0.00671	0.01675					74.0785	-0.02116
																	3378.28	0.00647	0.01675					74.0686	-0.02159
																	3377.57	0.00614	0.01683					74.0588	-0.01067
																	3376.86	0.00584	0.01686					74.049	-0.000604687
																	3376.14	0.00566	0.01674					74.0393	0.00833
																	3375.43	0.00555	0.01649					74.0295	0.01591
																	3374.71	0.00549	0.01615					74.0196	0.02195
																	3374	0.00544	0.01577					74.01	0.02637
																	3373.28	0.00543	0.01537					74.0001	0.02917
																	3372.57	0.0054	0.01495					73.9903	0.03044
																	3371.86	0.00528	0.01451					73.9806	0.03032
																	3371.14	0.00501	0.0141					73.9708	0.02907
																	3370.43	0.00465	0.01376					73.961	0.02695
																	3369.71	0.00436	0.01348					73.9513	0.02429
																	3369	0.00426	0.01326					73.9415	0.0214
																	3368.28	0.00433	0.01307					73.9317	0.0186
																	3367.57	0.00442	0.01294					73.922	0.01618
																	3366.85	0.00443	0.01287					73.9121	0.01437
																	3366.14	0.00436	0.0129					73.9023	0.01335
																	3365.43	0.0043	0.01305					73.8925	0.0132
																	3364.71	0.00431	0.01327					73.8828	0.01395
																	3364	0.00443	0.0135					73.873	0.01555
																	3363.28	0.00461	0.01367					73.8632	0.01787
																	3362.57	0.0047	0.01375					73.8535	0.02071
																	3361.85	0.00465	0.01381					73.8437	0.02386
																	3361.14	0.0045	0.01387					73.8338	0.02703
																	3360.43	0.00441	0.01393					73.8242	0.02997
																	3359.71	0.00441	0.01393					73.8143	0.03369
																	3359	0.00447	0.01382					73.8045	0.03711
																	3358.28	0.00455	0.0136					73.7948	0.03958
																	3357.57	0.0046	0.0133					73.785	0.04091
																	3356.85	0.00455	0.01296					73.7752	0.04094
																	3356.14	0.00437	0.0126					73.7655	0.03959
																	3355.42	0.0041	0.01221					73.7557	0.03683
																	3354.71	0.00386	0.01182					73.7459	0.03269
																	3354	0.00371	0.01146					73.736	0.02725
																	3353.28	0.00364	0.01118					73.7264	0.02064
																	3352.57	0.00356	0.01097					73.7165	0.01303
																	3351.85	0.00346	0.01082					73.7067	0.00463
																	3351.14	0.00335	0.01073					73.697	-0.00262
																	3350.42	0.00327	0.01067					73.6872	-0.0102
																	3349.71	0.00316	0.01061					73.6774	-0.01351
																	3349	0.003	0.01054					73.6677	-0.01726
																	3348.28	0.00284	0.0105					73.6579	-0.02217
																	3347.57	0.00277	0.01052					73.648	-0.02798
																	3346.85	0.00283	0.0106					73.6384	-0.02954
																	3346.14	0.00295	0.01068					73.6286	-0.03172
																	3345.42	0.00303	0.01071					73.6187	-0.03452
																	3344.71	0.00303	0.01065					73.609	-0.03795
																	3343.99	0.00296	0.01047					73.5992	-0.03518
																	3343.28	0.00285	0.01017					73.5894	-0.03227
																	3342.57	0.00267	0.00981					73.5796	-0.02725
																	3341.85	0.00246	0.00946					73.5699	-0.02236
																	3341.14	0.00227	0.00921					73.5601	-0.01769
																	3340.42	0.00218	0.00907					73.5502	-0.01332
																	3339.71	0.00221	0.00903					73.5406	-0.00931
																	3338.99	0.00235	0.00902					73.5307	-0.00578
																	3338.28	0.00251	0.00899					73.5209	-0.00285
																	3337.57	0.00259	0.00894					73.5112	-0.000656641
																	3336.85	0.00255	0.00887					73.5014	0.000647266
																	3336.14	0.00247	0.00877					73.4916	0.000923437
																	3335.42	0.00238	0.00862					73.4819	4.25781e-05
																	3334.71	0.00229	0.00845					73.4721	-0.0021
																	3333.99	0.00218	0.00833					73.4622	-0.00387
																	3333.28	0.00203	0.00829					73.4526	-0.00353
																	3332.56	0.00183	0.00829					73.4428	-0.00226
																	3331.85	0.00163	0.00826					73.4329	-0.00245
																	3331.14	0.00146	0.00817					73.4231	-0.00309
																	3330.42	0.00133	0.00806					73.4134	-0.00188
																	3329.71	0.00126	0.00796					73.4036	-0.00177
																	3328.99	0.00129	0.00785					73.3938	-0.0028
																	3328.28	0.00147	0.00773					73.3841	-0.00253
																	3327.56	0.00173	0.0076					73.3743	-0.00327
																	3326.85	0.00196	0.00746					73.3644	-0.00371
																	3326.14	0.00204	0.0073					73.3548	0.00402
																	3325.42	0.002	0.00708					73.3449	0.01089
																	3324.71	0.00188	0.00685					73.3351	0.01607
																	3323.99	0.00178	0.00664					73.3255	0.01996
																	3323.28	0.00174	0.0065					73.3156	0.02222
																	3322.56	0.00173	0.00642					73.3058	0.02275
																	3321.85	0.00172	0.00638					73.2961	0.02151
																	3321.13	0.00165	0.00638					73.2863	0.01852
																	3320.42	0.00153	0.00638					73.2765	0.01385
																	3319.71	0.00142	0.00638					73.2666	0.00761
																	3318.99	0.00136	0.00636					73.257	0.01072
																	3318.28	0.00131	0.00635					73.2471	0.01336
																	3317.56	0.00119	0.00634					73.2373	0.01528
																	3316.85	0.00101	0.00634					73.2276	0.01636
																	3316.13	0.0009	0.00632					73.2178	0.01655
																	3315.42	0.00095	0.00624					73.208	0.01581
																	3314.71	0.0011	0.00611					73.1983	0.01418
																	3313.99	0.00123	0.00592					73.1885	0.01175
																	3313.28	0.00132	0.0057					73.1786	0.00866
																	3312.56	0.0014	0.00546					73.169	0.00506
																	3311.85	0.00148	0.00517					73.1591	0.00117
																	3311.13	0.00156	0.00486					73.1493	0.00313
																	3310.42	0.00158	0.00456					73.1397	0.00563
																	3309.7	0.00152	0.00428					73.1298	0.00731
																	3308.99	0.00144	0.00404					73.12	0.00865
																	3308.28	0.00144	0.00383					73.1102	0.00877
																	3307.56	0.00149	0.00366					73.1005	0.0078
																	3306.85	0.00144	0.00352					73.0907	0.00586
																	3306.13	0.00125	0.00344					73.0808	0.00308
																	3305.42	0.00099	0.00343					73.0712	-0.000387109
																	3304.7	0.00078	0.00352					73.0613	-0.0044
																	3303.99	0.00062	0.00369					73.0515	-0.00883
																	3303.28	0.00046	0.00388					73.0418	-0.0123
																	3302.56	0.00034	0.00406					73.032	-0.01099
																	3301.85	0.00036	0.0042					73.0222	-0.00995
																	3301.13	0.00054	0.00431					73.0125	-0.0093
																	3300.42	0.00078	0.00441					73.0027	-0.00916
																	3299.7	0.00097	0.0045					72.9929	-0.0096
																	3298.99	0.00102	0.00457					72.9832	-0.0107
																	3298.27	0.00095	0.00456					72.9734	-0.0125
																	3297.56	0.00081	0.00445					72.9635	-0.015
																	3296.85	0.00067	0.00424					72.9537	-0.01541
																	3296.13	0.00059	0.00398					72.944	-0.01586
																	3295.42	0.00058	0.00373					72.9342	-0.01492
																	3294.7	0.00064	0.00349					72.9244	-0.01478
																	3293.99	0.00075	0.0033					72.9147	-0.01542
																	3293.27	0.00088	0.00318					72.9049	-0.01667
																	3292.56	0.00096	0.00314					72.895	-0.01744
																	3291.85	0.00092	0.00319					72.8854	-0.01947
																	3291.13	0.00074	0.0033					72.8755	-0.0227
																	3290.42	0.00046	0.00342					72.8657	-0.02141
																	3289.7	0.0002	0.00351					72.856	-0.01692
																	3288.99	2e-05	0.00354					72.8462	-0.01412
																	3288.27	0	0.00355					72.8364	-0.01316
																	3287.56	0.00011	0.00355					72.8267	-0.01412
																	3286.84	0.00027	0.00358					72.8169	-0.01698
																	3286.13	0.00036	0.00365					72.8071	-0.0168
																	3285.42	0.00038	0.00375					72.7972	-0.0094
																	3284.7	0.00039	0.00381					72.7876	-0.00312
																	3283.99	0.00046	0.00381					72.7777	0.00184
																	3283.27	0.00053	0.00374					72.7679	0.0054
																	3282.56	0.00053	0.00364					72.7582	0.0072
																	3281.84	0.00045	0.00349					72.7484	0.00711
																	3281.13	0.00034	0.00329					72.7386	0.00529
																	3280.42	0.00022	0.00305					72.7289	0.00161
																	3279.7	0.00012	0.00278					72.7191	-0.00389
																	3278.99	9e-05	0.00252					72.7092	-0.0111
																	3278.27	0.00014	0.00227					72.6996	-0.01987
																	3277.56	0.00022	0.00202					72.6898	-0.03
																	3276.84	0.00028	0.00178					72.6799	-0.03193
																	3276.13	0.00033	0.00154					72.6702	-0.03489
																	3275.41	0.00037	0.00128					72.6604	-0.03857
																	3274.7	0.00037	0.00102					72.6506	-0.03922
																	3273.99	0.00031	0.00081					72.6408	-0.04136
																	3273.27	0.00024	0.00069					72.6311	-0.0401
																	3272.56	0.00022	0.0007					72.6213	-0.03651
																	3271.84	0.00027	0.00082					72.6114	-0.03438
																	3271.13	0.00034	0.00103					72.6018	-0.03359
																	3270.41	0.00036	0.0013					72.5919	-0.03395
																	3269.7	0.00032	0.00157					72.5821	-0.03279
																	3268.99	0.0002	0.00179					72.5724	-0.03087
																	3268.27	7e-05	0.00198					72.5626	-0.0308
																	3267.56	1e-05	0.00213					72.5528	-0.0326
																	3266.84	9e-05	0.00225					72.5431	-0.03129
																	3266.13	0.00029	0.00233					72.5333	-0.01659
																	3265.41	0.0005	0.00236					72.5234	-0.00372
																	3264.7	0.00058	0.00238					72.5138	0.00694
																	3263.98	0.0005	0.00241					72.504	0.01621
																	3263.27	0.00037	0.00244					72.4941	0.02308
																	3262.56	0.00027	0.00244					72.4843	0.02706
																	3261.84	0.00021	0.00238					72.4746	0.02804
																	3261.13	0.00016	0.00225					72.4648	0.02605
																	3260.41	9e-05	0.0021					72.455	0.02117
																	3259.7	3e-05	0.00199					72.4453	0.01363
																	3258.98	-1e-05	0.00194					72.4355	0.01364
																	3258.27	0	0.00194					72.4256	0.01897
																	3257.56	5e-05	0.00197					72.416	0.02331
																	3256.84	0.00014	0.00201					72.4061	0.02643
																	3256.13	0.00021	0.00202					72.3963	0.02815
																	3255.41	0.00018	0.00201					72.3867	0.02832
																	3254.7	8e-05	0.00199					72.3768	0.02686
																	3253.98	3e-05	0.00196					72.367	0.02372
																	3253.27	0.00011	0.00188					72.3573	0.01891
																	3252.55	0.00026	0.00177					72.3475	0.0125
																	3251.84	0.00036	0.00166					72.3377	0.0054
																	3251.13	0.00038	0.00161					72.3278	0.01204
																	3250.41	0.00036	0.00161					72.3182	0.0176
																	3249.7	0.0003	0.00163					72.3083	0.02195
																	3248.98	0.00019	0.00164					72.2985	0.02499
																	3248.27	9e-05	0.00163					72.2888	0.02662
																	3247.55	7e-05	0.00162					72.279	0.02677
																	3246.84	0.00014	0.00164					72.2692	0.02543
																	3246.13	0.00019	0.0017					72.2595	0.02259
																	3245.41	0.00017	0.00177					72.2497	0.01832
																	3244.7	0.00015	0.00181					72.2399	0.0127
																	3243.98	0.0002	0.0018					72.2302	0.00587
																	3243.27	0.00034	0.00176					72.2203	-0.00198
																	3242.55	0.00044	0.00169					72.2105	-0.01066
																	3241.84	0.00046	0.00164					72.2009	-0.01031
																	3241.12	0.00041	0.00159					72.191	-0.00928
																	3240.41	0.00034	0.0015					72.1812	-0.00792
																	3239.7	0.00028	0.00132					72.1714	-0.00621
																	3238.98	0.00023	0.00109					72.1617	-0.00459
																	3238.27	0.00015	0.00086					72.1519	-0.00313
																	3237.55	6e-05	0.00068					72.142	-0.00194
																	3236.84	0	0.00057					72.1324	-0.00114
																	3236.12	4e-05	0.0005					72.1225	0.00137
																	3235.41	0.00017	0.00047					72.1127	0.00507
																	3234.7	0.00031	0.00047					72.103	0.00819
																	3233.98	0.00036	0.00049					72.0932	0.01067
																	3233.27	0.00031	0.00057					72.0834	0.01242
																	3232.55	0.00022	0.0007					72.0737	0.01336
																	3231.84	0.00015	0.00083					72.0639	0.0134
																	3231.12	0.00015	0.00093					72.0541	0.01247
																	3230.41	0.00014	0.00097					72.0444	0.0176
																	3229.69	9e-05	0.00099					72.0346	0.02172
																	3228.98	2e-05	0.00102					72.0247	0.02488
																	3228.27	2e-05	0.00106					72.0149	0.02988
																	3227.55	0.00013	0.00111					72.0052	0.03334
																	3226.84	0.00029	0.00112					71.9954	0.03511
																	3226.12	0.00038	0.00107					71.9856	0.03589
																	3225.41	0.00033	0.00098					71.9759	0.03718
																	3224.69	0.00018	0.0009					71.9661	0.03609
																	3223.98	4e-05	0.00086					71.9562	0.03271
																	3223.27	1e-05	0.00088					71.9466	0.02777
																	3222.55	7e-05	0.00093					71.9368	0.02156
																	3221.84	0.00015	0.00097					71.9269	0.01368
																	3221.12	0.00021	0.00099					71.9172	0.00658
																	3220.41	0.00028	0.00098					71.9074	-0.0011
																	3219.69	0.00035	0.001					71.8976	-0.00964
																	3218.98	0.00043	0.00105					71.8879	-0.01504
																	3218.26	0.00047	0.00112					71.8781	-0.01298
																	3217.55	0.00046	0.00115					71.8683	-0.011
																	3216.84	0.00039	0.00114					71.8584	-0.00569
																	3216.12	0.0003	0.0011					71.8488	-0.00176
																	3215.41	0.00025	0.00107					71.8389	0.000742969
																	3214.69	0.00023	0.00107					71.8291	0.00181
																	3213.98	0.00025	0.00108					71.8194	0.00149
																	3213.26	0.00029	0.00111					71.8096	-8.86719e-05
																	3212.55	0.00034	0.00114					71.7998	-0.00113
																	3211.84	0.00033	0.00122					71.7901	0.0028
																	3211.12	0.00021	0.00136					71.7803	0.00472
																	3210.41	6e-05	0.00155					71.7704	0.00458
																	3209.69	0	0.00173					71.7608	0.00236
																	3208.98	7e-05	0.00185					71.751	-0.00186
																	3208.26	0.00024	0.00187					71.7411	-0.000707031
																	3207.55	0.00037	0.00181					71.7315	0.0037
																	3206.83	0.00042	0.00172					71.7216	0.00626
																	3206.12	0.0004	0.00164					71.7118	0.00698
																	3205.41	0.00036	0.00161					71.702	0.00593
																	3204.69	0.00032	0.00161					71.6923	0.00321
																	3203.98	0.00029	0.00159					71.6825	-0.00103
																	3203.26	0.00028	0.00151					71.6726	-0.00664
																	3202.55	0.00024	0.00137					71.663	-0.01348
																	3201.83	0.00017	0.00122					71.6531	-0.02136
																	3201.12	8e-05	0.00111					71.6433	-0.02607
																	3200.41	3e-05	0.00107					71.6337	-0.02153
																	3199.69	7e-05	0.00109					71.6238	-0.01852
																	3198.98	0.00017	0.00115					71.614	-0.01719
																	3198.26	0.0003	0.00125					71.6043	-0.01762
																	3197.55	0.00041	0.00139					71.5945	-0.01782
																	3196.83	0.00045	0.00155					71.5847	-0.02085
																	3196.12	0.00039	0.00169					71.575	-0.02647
																	3195.4	0.00028	0.00177					71.5652	-0.03437
																	3194.69	0.00024	0.00179					71.5553	-0.04413
																	3193.98	0.00032	0.00178					71.5455	-0.04249
																	3193.26	0.00047	0.00178					71.5358	-0.03681
																	3192.55	0.00058	0.00181					71.526	-0.03254
																	3191.83	0.0006	0.00185					71.5162	-0.02825
																	3191.12	0.00053	0.00188					71.5065	-0.02385
																	3190.4	0.00044	0.00189					71.4967	-0.02073
																	3189.69	0.0004	0.00184					71.4868	-0.01893
																	3188.98	0.00045	0.00173					71.4772	-0.01843
																	3188.26	0.00056	0.0016					71.4673	-0.01398
																	3187.55	0.00066	0.00147					71.4575	-0.0085
																	3186.83	0.00064	0.00138					71.4479	-0.00479
																	3186.12	0.00051	0.00133					71.438	-0.00299
																	3185.4	0.00036	0.0013					71.4282	-0.00319
																	3184.69	0.00032	0.0013					71.4185	-0.00542
																	3183.97	0.00043	0.00132					71.4087	-0.00964
																	3183.26	0.00056	0.00133					71.3989	-0.01576
																	3182.55	0.00061	0.00129					71.389	-0.02361
																	3181.83	0.00056	0.00122					71.3794	-0.03297
																	3181.12	0.00048	0.00116					71.3695	-0.03954
																	3180.4	0.0004	0.00117					71.3597	-0.03645
																	3179.69	0.00028	0.00126					71.35	-0.03461
																	3178.97	0.00012	0.00139					71.3402	-0.03393
																	3178.26	0	0.00154					71.3304	-0.03408
																	3177.55	4e-05	0.00169					71.3207	-0.03065
																	3176.83	0.00026	0.00184					71.3109	-0.01771
																	3176.12	0.00057	0.002					71.3011	-0.00527
																	3175.4	0.0008	0.00215					71.2914	0.00631
																	3174.69	0.00085	0.00228					71.2816	0.01671
																	3173.97	0.00068	0.00239					71.2717	0.02562
																	3173.26	0.00044	0.00249					71.2621	0.03279
																	3172.54	0.00026	0.00259					71.2522	0.038
																	3171.83	0.00022	0.00268					71.2424	0.04108
																	3171.12	0.00026	0.00276					71.2326	0.04195
																	3170.4	0.0003	0.00279					71.2229	0.04056
																	3169.69	0.00032	0.00276					71.2131	0.03694
																	3168.97	0.00035	0.00266					71.2032	0.03143
																	3168.26	0.00042	0.00252					71.1936	0.02647
																	3167.54	0.00049	0.00239					71.1837	0.0197
																	3166.83	0.00049	0.0023					71.1739	0.01128
																	3166.12	0.00042	0.00225					71.1642	0.00141
																	3165.4	0.00032	0.00223					71.1544	-0.00969
																	3164.69	0.00026	0.00222					71.1446	-0.01216
																	3163.97	0.00029	0.00224					71.1349	-0.00392
																	3163.26	0.00038	0.0023					71.1251	0.00283
																	3162.54	0.00041	0.00239					71.1153	0.00833
																	3161.83	0.00034	0.00249					71.1056	0.01274
																	3161.11	0.00019	0.00257					71.0958	0.01542
																	3160.4	9e-05	0.00265					71.0859	0.01644
																	3159.69	9e-05	0.00268					71.0761	0.01589
																	3158.97	0.00017	0.00265					71.0664	0.01392
																	3158.26	0.00026	0.00252					71.0566	0.01129
																	3157.54	0.00032	0.00231					71.0468	0.01101
																	3156.83	0.00035	0.00204					71.0371	0.01005
																	3156.11	0.0004	0.00178					71.0273	0.0085
																	3155.4	0.00049	0.00158					71.0174	0.00643
																	3154.69	0.00061	0.00145					71.0078	0.00392
																	3153.97	0.0007	0.00137					70.998	0.00104
																	3153.26	0.00072	0.0013					70.9881	0.000853516
																	3152.54	0.00067	0.00124					70.9784	0.00689
																	3151.83	0.00058	0.00121					70.9686	0.01482
																	3151.11	0.00049	0.00123					70.9588	0.02192
																	3150.4	0.00045	0.00132					70.9491	0.02794
																	3149.68	0.00045	0.00148					70.9393	0.03275
																	3148.97	0.00045	0.00172					70.9295	0.03621
																	3148.26	0.00043	0.00198					70.9196	0.03821
																	3147.54	0.00038	0.00222					70.91	0.03865
																	3146.83	0.00032	0.00241					70.9001	0.03748
																	3146.11	0.00025	0.0025					70.8903	0.03463
																	3145.4	0.00022	0.00247					70.8806	0.03009
																	3144.68	0.00023	0.00232					70.8708	0.0239
																	3143.97	0.00026	0.00208					70.861	0.0161
																	3143.26	0.00026	0.00181					70.8513	0.01247
																	3142.54	0.0003	0.00159					70.8415	0.01455
																	3141.83	0.00038	0.00144					70.8316	0.01517
																	3141.11	0.00046	0.00135					70.822	0.01421
																	3140.4	0.00049	0.00128					70.8122	0.01163
																	3139.68	0.00047	0.00122					70.8023	0.01325
																	3138.97	0.00044	0.00114					70.7927	0.01502
																	3138.25	0.00041	0.00108					70.7828	0.01662
																	3137.54	0.00039	0.00107					70.773	0.01802
																	3136.83	0.00038	0.00113					70.7632	0.01919
																	3136.11	0.00034	0.00124					70.7535	0.0201
																	3135.4	0.00026	0.0014					70.7437	0.02074
																	3134.68	0.00016	0.00158					70.7338	0.02108
																	3133.97	7e-05	0.00177					70.7242	0.02113
																	3133.25	5e-05	0.00199					70.7143	0.02086
																	3132.54	0.0001	0.00218					70.7045	0.02309
																	3131.83	0.00016	0.00234					70.6949	0.02933
																	3131.11	0.00022	0.00241					70.685	0.03442
																	3130.4	0.00031	0.00242					70.6752	0.03822
																	3129.68	0.00044	0.0024					70.6655	0.04112
																	3128.97	0.00052	0.00237					70.6557	0.04563
																	3128.25	0.00046	0.00236					70.6459	0.04799
																	3127.54	0.00032	0.00237					70.6362	0.04819
																	3126.82	0.00019	0.00234					70.6264	0.0463
																	3126.11	0.00011	0.00224					70.6165	0.04249
																	3125.4	5e-05	0.00206					70.6067	0.03698
																	3124.68	1e-05	0.00185					70.597	0.03009
																	3123.97	0	0.00164					70.5872	0.02216
																	3123.25	1e-05	0.00145					70.5774	0.01361
																	3122.54	4e-05	0.00127					70.5677	0.00483
																	3121.82	8e-05	0.00107					70.5579	0.0038
																	3121.11	0.00017	0.00087					70.5481	0.00682
																	3120.4	0.00032	0.00068					70.5384	0.00895
																	3119.68	0.00046	0.00053					70.5285	0.00925
																	3118.97	0.00058	0.00044					70.5187	0.00767
																	3118.25	0.00065	0.00038					70.5091	0.00422
																	3117.54	0.00068	0.00037					70.4992	0.00516
																	3116.82	0.00066	0.00039					70.4894	0.0086
																	3116.11	0.00061	0.00044					70.4797	0.01234
																	3115.39	0.00054	0.00053					70.4699	0.01499
																	3114.68	0.00046	0.00066					70.4601	0.01699
																	3113.97	0.00037	0.00079					70.4502	0.01987
																	3113.25	0.00027	0.00089					70.4406	0.02243
																	3112.54	0.00022	0.00094					70.4307	0.02457
																	3111.82	0.00022	0.00096					70.4209	0.02615
																	3111.11	0.00026	0.00102					70.4112	0.0271
																	3110.39	0.0003	0.00114					70.4014	0.02736
																	3109.68	0.00034	0.00131					70.3916	0.02691
																	3108.97	0.00033	0.00148					70.3819	0.02577
																	3108.25	0.00026	0.00161					70.3721	0.024
																	3107.54	0.00021	0.00168					70.3623	0.02169
																	3106.82	0.00021	0.00168					70.3526	0.01895
																	3106.11	0.00029	0.00165					70.3428	0.01593
																	3105.39	0.00038	0.00162					70.3329	0.01278
																	3104.68	0.00043	0.00162					70.3231	0.00965
																	3103.96	0.00039	0.00164					70.3134	0.00668
																	3103.25	0.00026	0.00165					70.3036	0.004
																	3102.54	0.00015	0.00162					70.2938	0.0017
																	3101.82	0.00011	0.00157					70.2841	-0.00015625
																	3101.11	0.00015	0.0015					70.2743	-0.00154
																	3100.39	0.00019	0.00143					70.2644	-0.00249
																	3099.68	0.00015	0.00137					70.2548	-0.00305
																	3098.96	5e-05	0.00133					70.245	-0.00332
																	3098.25	0	0.00131					70.2351	-0.00342
																	3097.54	4e-05	0.00132					70.2254	-0.00351
																	3096.82	0.00015	0.00137					70.2156	-0.00372
																	3096.11	0.00027	0.00141					70.2058	-0.00421
																	3095.39	0.00034	0.00142					70.1961	-3.20313e-05
																	3094.68	0.00036	0.00141					70.1863	0.00618
																	3093.96	0.00033	0.00137					70.1765	0.01034
																	3093.25	0.00028	0.00131					70.1666	0.01226
																	3092.53	0.00023	0.00125					70.157	0.01183
																	3091.82	0.0002	0.00119					70.1471	0.01225
																	3091.11	0.0002	0.00113					70.1373	0.01358
																	3090.39	0.00022	0.00105					70.1276	0.01396
																	3089.68	0.00027	0.00093					70.1178	0.01419
																	3088.96	0.00032	0.00081					70.108	0.01514
																	3088.25	0.00033	0.0007					70.0983	0.01419
																	3087.53	0.0003	0.00062					70.0885	0.01146
																	3086.82	0.00027	0.00059					70.0786	0.00712
																	3086.11	0.00026	0.00059					70.069	0.00137
																	3085.39	0.00029	0.0006					70.0592	-0.00555
																	3084.68	0.00035	0.00062					70.0493	-0.0134
																	3083.96	0.0004	0.0006					70.0397	-0.02191
																	3083.25	0.00043	0.00054					70.0298	-0.03072
																	3082.53	0.00046	0.00045					70.02	-0.03158
																	3081.82	0.00048	0.00036					70.0102	-0.02873
																	3081.1	0.00046	0.00029					70.0005	-0.02663
																	3080.39	0.00041	0.00027					69.9907	-0.02273
																	3079.68	0.00035	0.0003					69.9808	-0.02058
																	3078.96	0.00028	0.00038					69.9712	-0.02029
																	3078.25	0.0002	0.0005					69.9613	-0.02192
																	3077.53	0.00011	0.00065					69.9515	-0.02543
																	3076.82	7e-05	0.00079					69.9419	-0.02065
																	3076.1	9e-05	0.00093					69.932	-0.01664
																	3075.39	0.00017	0.00108					69.9222	-0.01235
																	3074.68	0.00024	0.00122					69.9125	-0.00824
																	3073.96	0.00028	0.00134					69.9027	-0.00431
																	3073.25	0.00026	0.00143					69.8929	-0.000536328
																	3072.53	0.00019	0.00149					69.8832	0.0031
																	3071.82	0.00013	0.00154					69.8734	0.00662
																	3071.1	0.00013	0.00158					69.8635	0.01006
																	3070.39	0.00016	0.00157					69.8537	0.01344
																	3069.67	0.00017	0.00153					69.844	0.01676
																	3068.96	0.00018	0.00146					69.8342	0.02
																	3068.25	0.00022	0.00141					69.8244	0.02314
																	3067.53	0.00031	0.0014					69.8147	0.02609
																	3066.82	0.00039	0.00141					69.8049	0.02878
																	3066.1	0.0004	0.00145					69.795	0.0311
																	3065.39	0.00028	0.0015					69.7854	0.03291
																	3064.67	0.00012	0.00155					69.7755	0.03408
																	3063.96	0	0.0016					69.7657	0.03445
																	3063.24	-2e-05	0.00165					69.7561	0.03388
																	3062.53	3e-05	0.00169					69.7462	0.03224
																	3061.82	9e-05	0.00173					69.7364	0.0294
																	3061.1	0.00012	0.00173					69.7267	0.02528
																	3060.39	0.00011	0.00167					69.7169	0.01983
																	3059.67	0.0001	0.00156					69.7071	0.01304
																	3058.96	0.00013	0.00144					69.6972	0.00496
																	3058.24	0.0002	0.00136					69.6876	-0.00432
																	3057.53	0.00031	0.0013					69.6777	-0.01465
																	3056.82	0.00043	0.00123					69.6679	-0.02583
																	3056.1	0.00051	0.00111					69.6582	-0.03203
																	3055.39	0.0005	0.00097					69.6484	-0.03171
																	3054.67	0.00041	0.00084					69.6386	-0.03158
																	3053.96	0.00033	0.00076					69.6289	-0.02631
																	3053.24	0.00033	0.00074					69.6191	-0.0218
																	3052.53	0.00044	0.00075					69.6093	-0.01652
																	3051.81	0.0006	0.00076					69.5996	-0.00896
																	3051.1	0.00072	0.00075					69.5898	-0.00175
																	3050.39	0.00076	0.00075					69.5799	0.0049
																	3049.67	0.00072	0.00077					69.5703	0.01288
																	3048.96	0.00062	0.00082					69.5604	0.01945
																	3048.24	0.00052	0.00089					69.5506	0.02428
																	3047.53	0.00043	0.00095					69.5408	0.02711
																	3046.81	0.00038	0.00099					69.5311	0.02772
																	3046.1	0.00036	0.001					69.5213	0.026
																	3045.39	0.00037	0.00102					69.5114	0.0219
																	3044.67	0.00042	0.00104					69.5018	0.01549
																	3043.96	0.00052	0.00107					69.4919	0.00692
																	3043.24	0.00063	0.00109					69.4821	-0.00355
																	3042.53	0.00071	0.00108					69.4724	-0.00472
																	3041.81	0.00073	0.00108					69.4626	0.00236
																	3041.1	0.0007	0.00108					69.4528	0.00841
																	3040.38	0.00061	0.0011					69.4431	0.01338
																	3039.67	0.00048	0.00112					69.4333	0.01729
																	3038.96	0.00036	0.00113					69.4235	0.02018
																	3038.24	0.00028	0.00113					69.4138	0.02216
																	3037.53	0.00031	0.00112					69.404	0.02336
																	3036.81	0.00043	0.00113					69.3941	0.02395
																	3036.1	0.00057	0.00114					69.3843	0.02409
																	3035.38	0.00067	0.00116					69.3746	0.02396
																	3034.67	0.00067	0.00116					69.3648	0.02369
																	3033.96	0.0006	0.00117					69.355	0.02342
																	3033.24	0.0005	0.00117					69.3453	0.02322
																	3032.53	0.00038	0.00116					69.3355	0.02313
																	3031.81	0.00027	0.00115					69.3256	0.02312
																	3031.1	0.00022	0.00113					69.316	0.02316
																	3030.38	0.00023	0.0011					69.3062	0.02314
																	3029.67	0.00026	0.00107					69.2963	0.02607
																	3028.95	0.00026	0.00103					69.2866	0.03351
																	3028.24	0.00019	0.00098					69.2768	0.03905
																	3027.53	8e-05	0.00093					69.267	0.04256
																	3026.81	0	0.00087					69.2573	0.04394
																	3026.1	-3e-05	0.0008					69.2475	0.04317
																	3025.38	0	0.00074					69.2377	0.04027
																	3024.67	2e-05	0.00071					69.2278	0.03533
																	3023.95	2e-05	0.00071					69.2182	0.0285
																	3023.24	0	0.00073					69.2083	0.01997
																	3022.53	1e-05	0.00076					69.1985	0.01033
																	3021.81	7e-05	0.00077					69.1888	0.00263
																	3021.1	0.00018	0.00077					69.179	0.00203
																	3020.38	0.00029	0.00076					69.1692	0.000352344
																	3019.67	0.00036	0.00075					69.1595	-0.00226
																	3018.95	0.00038	0.00073					69.1497	-0.00564
																	3018.24	0.00038	0.0007					69.1398	-0.00961
																	3017.52	0.00043	0.00064					69.1302	-0.01401
																	3016.81	0.00054	0.00055					69.1204	-0.01864
																	3016.1	0.00065	0.00045					69.1105	-0.01933
																	3015.38	0.00071	0.00036					69.1009	-0.01995
																	3014.67	0.00072	0.00028					69.091	-0.01994
																	3013.95	0.00071	0.00023					69.0812	-0.01677
																	3013.24	0.00071	0.00021					69.0714	-0.01415
																	3012.52	0.00072	0.00023					69.0617	-0.01234
																	3011.81	0.00069	0.00029					69.0519	-0.01158
																	3011.1	0.00058	0.00038					69.042	-0.01208
																	3010.38	0.00043	0.00047					69.0324	-0.00715
																	3009.67	0.00027	0.00055					69.0225	-0.000155469
																	3008.95	0.00014	0.0006					69.0127	0.0063
																	3008.24	4e-05	0.00064					69.0031	0.01364
																	3007.52	1e-05	0.00067					68.9932	0.02128
																	3006.81	3e-05	0.00069					68.9834	0.02812
																	3006.09	6e-05	0.00072					68.9737	0.03388
																	3005.38	6e-05	0.00076					68.9639	0.03828
																	3004.67	5e-05	0.0008					68.9541	0.04106
																	3003.95	4e-05	0.00082					68.9444	0.04201
																	3003.24	5e-05	0.0008					68.9346	0.04207
																	3002.52	5e-05	0.00077					68.9247	0.04114
																	3001.81	3e-05	0.00074					68.9149	0.03788
																	3001.09	0	0.00072					68.9052	0.03233
																	3000.38	1e-05	0.00071					68.8954	0.02465
																								68.8856	0.0151
																								68.8759	0.00403
																								68.8661	-0.00815
																								68.8563	-0.01783
																								68.8466	-0.02069
																								68.8367	-0.02394
																								68.8269	-0.02744
																								68.8173	-0.02728
																								68.8074	-0.02258
																								68.7976	-0.01945
																								68.7879	-0.01786
																								68.7781	-0.01774
																								68.7683	-0.01864
																								68.7584	-0.01844
																								68.7488	-0.01952
																								68.7389	-0.02171
																								68.7291	-0.02486
																								68.7194	-0.02215
																								68.7096	-0.01991
																								68.6998	-0.01871
																								68.6901	-0.01874
																								68.6803	-0.02013
																								68.6705	-0.02296
																								68.6608	-0.02676
																								68.651	-0.03075
																								68.6411	-0.03603
																								68.6315	-0.0424
																								68.6216	-0.04254
																								68.6118	-0.04111
																								68.602	-0.03559
																								68.5923	-0.02988
																								68.5825	-0.02416
																								68.5726	-0.01861
																								68.563	-0.01343
																								68.5532	-0.00885
																								68.5433	-0.00502
																								68.5336	-0.000683203
																								68.5238	0.00235
																								68.514	0.00378
																								68.5043	0.00338
																								68.4945	0.000949219
																								68.4847	-0.00364
																								68.475	-0.00906
																								68.4652	-0.01256
																								68.4553	-0.00914
																								68.4455	-0.00543
																								68.4358	-0.00308
																								68.426	-0.00208
																								68.4162	0.01089
																								68.4065	0.02406
																								68.3967	0.03668
																								68.3868	0.04843
																								68.3772	0.059
																								68.3674	0.0681
																								68.3575	0.07547
																								68.3479	0.08093
																								68.338	0.08436
																								68.3282	0.08571
																								68.3185	0.08502
																								68.3087	0.0824
																								68.2989	0.07805
																								68.289	0.07222
																								68.2794	0.06524
																								68.2695	0.05744
																								68.2597	0.04921
																								68.2501	0.04091
																								68.2402	0.03288
																								68.2304	0.02542
																								68.2207	0.01877
																								68.2109	0.01311
																								68.2011	0.00851
																								68.1914	0.01011
																								68.1816	0.01806
																								68.1717	0.02471
																								68.1621	0.02992
																								68.1522	0.03358
																								68.1424	0.03563
																								68.1326	0.03605
																								68.1229	0.03486
																								68.1131	0.03215
																								68.1032	0.02803
																								68.0936	0.02292
																								68.0837	0.02754
																								68.0739	0.03156
																								68.0643	0.03488
																								68.0544	0.0374
																								68.0446	0.03907
																								68.0349	0.03986
																								68.0251	0.03976
																								68.0153	0.0388
																								68.0056	0.03703
																								67.9958	0.03454
																								67.9859	0.03141
																								67.9761	0.02777
																								67.9664	0.02372
																								67.9566	0.01938
																								67.9468	0.01486
																								67.9371	0.01166
																								67.9273	0.00857
																								67.9175	0.00508
																								67.9078	0.00115
																								67.898	-0.00326
																								67.8881	-0.00822
																								67.8785	-0.0138
																								67.8686	-0.02006
																								67.8588	-0.0251
																								67.8491	-0.02518
																								67.8393	-0.02306
																								67.8295	-0.02318
																								67.8196	-0.02552
																								67.81	-0.02371
																								67.8001	-0.02044
																								67.7903	-0.01905
																								67.7806	-0.01945
																								67.7708	-0.02123
																								67.761	-0.0213
																								67.7513	-0.00769
																								67.7415	0.00437
																								67.7317	0.01683
																								67.722	0.02754
																								67.7122	0.03605
																								67.7023	0.04217
																								67.6927	0.04575
																								67.6828	0.04673
																								67.673	0.04513
																								67.6632	0.04102
																								67.6535	0.03456
																								67.6437	0.02594
																								67.6338	0.01542
																								67.6242	0.00329
																								67.6144	-0.01013
																								67.6045	-0.02449
																								67.5948	-0.0345
																								67.585	-0.03495
																								67.5752	-0.03528
																								67.5655	-0.0355
																								67.5557	-0.03443
																								67.5459	-0.03343
																								67.5362	-0.02947
																								67.5264	-0.02305
																								67.5165	-0.01814
																								67.5067	-0.01489
																								67.497	-0.0134
																								67.4872	-0.01368
																								67.4774	-0.01515
																								67.4677	-0.01273
																								67.4579	-0.01038
																								67.448	-0.00928
																								67.4384	-0.00554
																								67.4286	-0.00113
																								67.4187	0.00169
																								67.4091	0.00296
																								67.3992	0.00278
																								67.3894	0.0013
																								67.3797	-0.0013
																								67.3699	-0.00482
																								67.3601	-0.00898
																								67.3502	-0.01329
																								67.3406	-0.01774
																								67.3307	-0.02216
																								67.3209	-0.02641
																								67.3113	-0.03041
																								67.3014	-0.03413
																								67.2916	-0.03761
																								67.2819	-0.0381
																								67.2721	-0.03648
																								67.2623	-0.03402
																								67.2526	-0.03076
																								67.2428	-0.02677
																								67.2329	-0.02218
																								67.2233	-0.0169
																								67.2134	-0.01058
																								67.2036	-0.00389
																								67.1938	0.00251
																								67.1841	0.00755
																								67.1743	0.01102
																								67.1645	0.01271
																								67.1548	0.01246
																								67.1449	0.01181
																								67.1351	0.01071
																								67.1255	0.00805
																								67.1156	0.00378
																								67.1058	-0.00209
																								67.0961	-0.00952
																								67.0863	-0.01388
																								67.0765	-0.01363
																								67.0668	-0.01384
																								67.057	-0.01443
																								67.0471	-0.01529
																								67.0373	-0.01632
																								67.0276	-0.0174
																								67.0178	-0.01842
																								67.008	-0.01719
																								66.9983	-0.01735
																								66.9885	-0.01879
																								66.9787	-0.02047
																								66.969	-0.02018
																								66.9592	-0.01664
																								66.9493	-0.01082
																								66.9397	-0.00499
																								66.9298	0.000577734
																								66.92	0.00561
																								66.9103	0.00983
																								66.9005	0.01302
																								66.8907	0.01498
																								66.8808	0.01561
																								66.8712	0.01741
																								66.8614	0.01824
																								66.8515	0.01806
																								66.8418	0.01684
																								66.832	0.0146
																								66.8222	0.01136
																								66.8125	0.0222
																								66.8027	0.0319
																								66.7929	0.04001
																								66.7832	0.04639
																								66.7734	0.05093
																								66.7635	0.05361
																								66.7539	0.05451
																								66.744	0.05372
																								66.7342	0.05142
																								66.7244	0.04781
																								66.7147	0.04313
																								66.7049	0.0376
																								66.695	0.03147
																								66.6854	0.02495
																								66.6756	0.01822
																								66.6657	0.01144
																								66.6561	0.00472
																								66.6462	-0.00187
																								66.6364	-0.00828
																								66.6267	-0.01451
																								66.6169	-0.02055
																								66.6071	-0.02643
																								66.5974	-0.03163
																								66.5876	-0.03418
																								66.5777	-0.03511
																								66.5679	-0.03179
																								66.5583	-0.02995
																								66.5484	-0.02643
																								66.5386	-0.02217
																								66.5289	-0.01901
																								66.5191	-0.017
																								66.5093	-0.01616
																								66.4996	-0.01316
																								66.4898	-0.00843
																								66.4799	-0.0046
																								66.4703	-0.00181
																								66.4604	-0.000167969
																								66.4506	0.00025
																								66.4409	-0.000592969
																								66.4311	-0.0027
																								66.4213	-0.00604
																								66.4114	-0.01055
																								66.4018	-0.01615
																								66.3919	-0.01843
																								66.3821	-0.01501
																								66.3725	-0.01314
																								66.3626	-0.01284
																								66.3528	-0.01434
																								66.3431	-0.01019
																								66.3333	-0.00579
																								66.3235	-0.0017
																								66.3138	0.00213
																								66.304	0.00573
																								66.2941	0.00904
																								66.2843	0.01198
																								66.2746	0.01443
																								66.2648	0.01621
																								66.255	0.01713
																								66.2453	0.01698
																								66.2355	0.01557
																								66.2257	0.01271
																								66.216	0.00828
																								66.2062	0.00222
																								66.1963	0.00321
																								66.1867	0.00846
																								66.1768	0.01248
																								66.167	0.01626
																								66.1573	0.02673
																								66.1475	0.03518
																								66.1377	0.04145
																								66.1278	0.04542
																								66.1182	0.04707
																								66.1083	0.04647
																								66.0985	0.04672
																								66.0888	0.04542
																								66.079	0.04603
																								66.0692	0.04704
																								66.0595	0.04869
																								66.0497	0.04827
																								66.0399	0.04932
																								66.0302	0.04835
																								66.0204	0.04531
																								66.0105	0.04037
																								66.0009	0.03375
																								65.991	0.02597
																								65.9812	0.01866
																								65.9714	0.01013
																								65.9617	0.000654297
																								65.9519	-0.00947
																								65.942	-0.01999
																								65.9324	-0.01899
																								65.9226	-0.01541
																								65.9127	-0.01253
																								65.903	-0.01043
																								65.8932	-0.00919
																								65.8834	-0.0088
																								65.8737	-0.00927
																								65.8639	-0.01053
																								65.8541	-0.01251
																								65.8444	-0.01511
																								65.8346	-0.01243
																								65.8247	-0.00985
																								65.8149	-0.00824
																								65.8052	-0.00766
																								65.7954	-0.00814
																								65.7856	-0.00966
																								65.7759	-0.01215
																								65.7661	-0.01553
																								65.7562	-0.01167
																								65.7466	-0.00608
																								65.7368	-0.00105
																								65.7269	0.00257
																								65.7173	0.00469
																								65.7074	0.00527
																								65.6976	0.00437
																								65.6879	0.00206
																								65.6781	-0.000992188
																								65.6683	-0.0046
																								65.6584	-0.00902
																								65.6488	-0.0141
																								65.6389	-0.01963
																								65.6291	-0.01817
																								65.6195	-0.01669
																								65.6096	-0.01686
																								65.5998	-0.01854
																								65.5901	-0.0215
																								65.5803	-0.02547
																								65.5705	-0.02506
																								65.5608	-0.02522
																								65.551	-0.02551
																								65.5411	-0.02679
																								65.5315	-0.02913
																								65.5216	-0.02682
																								65.5118	-0.01961
																								65.502	-0.01069
																								65.4923	-0.00133
																								65.4825	0.00751
																								65.4727	0.01555
																								65.463	0.02249
																								65.4531	0.02808
																								65.4433	0.03208
																								65.4337	0.03429
																								65.4238	0.03457
																								65.414	0.03281
																								65.4043	0.02899
																								65.3945	0.02311
																								65.3847	0.01526
																								65.375	0.00555
																								65.3652	-0.00581
																								65.3553	-0.00932
																								65.3455	-0.01126
																								65.3358	-0.01407
																								65.326	-0.01756
																								65.3162	-0.02071
																								65.3065	-0.02424
																								65.2967	-0.02803
																								65.2869	-0.02464
																								65.2772	-0.02246
																								65.2674	-0.02179
																								65.2575	-0.02252
																								65.2479	-0.02448
																								65.238	-0.02747
																								65.2282	-0.03041
																								65.2185	-0.02644
																								65.2087	-0.0236
																								65.1989	-0.02191
																								65.189	-0.02143
																								65.1794	-0.02215
																								65.1696	-0.02406
																								65.1597	-0.02711
																								65.15	-0.03017
																								65.1402	-0.03332
																								65.1304	-0.03401
																								65.1207	-0.03194
																								65.1109	-0.03051
																								65.1011	-0.02974
																								65.0914	-0.02968
																								65.0816	-0.03036
																								65.0717	-0.03184
																								65.0621	-0.03413
																								65.0522	-0.02783
																								65.0424	-0.01729
																								65.0326	-0.00442
																								65.0229	0.00769
																								65.0131	0.0187
																								65.0032	0.02833
																								64.9936	0.03634
																								64.9838	0.04255
																								64.9739	0.04682
																								64.9643	0.0491
																								64.9544	0.04939
																								64.9446	0.04777
																								64.9349	0.04434
																								64.9251	0.03928
																								64.9153	0.03277
																								64.9056	0.02502
																								64.8958	0.01628
																								64.8859	0.00677
																								64.8761	-0.00329
																								64.8665	-0.00604
																								64.8566	-0.00422
																								64.8468	-0.00285
																								64.8371	-0.00181
																								64.8273	-0.00101
																								64.8175	-0.000342188
																								64.8078	0.000261328
																								64.798	0.000863672
																								64.7881	0.0015
																								64.7785	0.00217
																								64.7686	0.00285
																								64.7588	0.0035
																								64.7491	0.00405
																								64.7393	0.00441
																								64.7295	0.00449
																								64.7196	0.0042
																								64.71	0.00344
																								64.7001	0.00213
																								64.6903	0.000221094
																								64.6806	-0.00234
																								64.6708	-0.00556
																								64.661	-0.00944
																								64.6513	-0.01323
																								64.6415	-0.01715
																								64.6317	-0.02116
																								64.622	-0.02516
																								64.6122	-0.02906
																								64.6023	-0.03277
																								64.5927	-0.03625
																								64.5828	-0.03896
																								64.573	-0.0378
																								64.5632	-0.0365
																								64.5535	-0.03525
																								64.5437	-0.0288
																								64.5339	-0.02113
																								64.5242	-0.01501
																								64.5144	-0.0107
																								64.5045	-0.00661
																								64.4949	0.000483594
																								64.485	0.0068
																								64.4752	0.01204
																								64.4655	0.01593
																								64.4557	0.01822
																								64.4459	0.01876
																								64.4362	0.01743
																								64.4264	0.01422
																								64.4165	0.00917
																								64.4067	0.0074
																								64.397	0.01142
																								64.3872	0.01372
																								64.3774	0.01413
																								64.3677	0.01256
																								64.3579	0.00899
																								64.3481	0.00351
																								64.3384	-0.00373
																								64.3286	-0.000595313
																								64.3187	0.00442
																								64.3091	0.01035
																								64.2992	0.01452
																								64.2894	0.01678
																								64.2797	0.01702
																								64.2699	0.01521
																								64.2601	0.0114
																								64.2502	0.00568
																								64.2406	0.00357
																								64.2308	0.000119922
																								64.2209	-0.00453
																								64.2113	-0.0102
																								64.2014	-0.01619
																								64.1916	-0.01307
																								64.1819	-0.00811
																								64.1721	0.00073125
																								64.1623	0.00846
																								64.1526	0.01494
																								64.1428	0.02008
																								64.1329	0.02382
																								64.1233	0.02617
																								64.1134	0.02714
																								64.1036	0.02682
																								64.0938	0.0253
																								64.0841	0.02283
																								64.0743	0.01999
																								64.0644	0.0162
																								64.0548	0.01221
																								64.045	0.00845
																								64.0351	0.00391
																								64.0255	-0.00118
																								64.0156	-0.00656
																								64.0058	-0.01199
																								63.9961	-0.01721
																								63.9863	-0.02202
																								63.9765	-0.02535
																								63.9668	-0.02786
																								63.957	-0.02986
																								63.9471	-0.03141
																								63.9373	-0.03263
																								63.9276	-0.02941
																								63.9178	-0.02535
																								63.908	-0.02224
																								63.8983	-0.02016
																								63.8885	-0.01913
																								63.8787	-0.01912
																								63.869	-0.01763
																								63.8592	-0.01567
																								63.8493	-0.01427
																								63.8397	-0.01348
																								63.8298	-0.01005
																								63.82	-0.00526
																								63.8103	-0.000874219
																								63.8005	0.00308
																								63.7907	0.00736
																								63.7809	0.01297
																								63.7712	0.01813
																								63.7614	0.0227
																								63.7515	0.02654
																								63.7419	0.02947
																								63.732	0.03137
																								63.7222	0.0321
																								63.7125	0.03155
																								63.7027	0.02967
																								63.6929	0.02644
																								63.6832	0.0219
																								63.6734	0.01614
																								63.6635	0.0093
																								63.6539	0.00159
																								63.644	-0.00675
																								63.6342	-0.01228
																								63.6244	-0.01582
																								63.6147	-0.02085
																								63.6049	-0.02286
																								63.5951	-0.02378
																								63.5854	-0.02585
																								63.5756	-0.02905
																								63.5657	-0.03327
																								63.5561	-0.0384
																								63.5462	-0.04396
																								63.5364	-0.04571
																								63.5267	-0.04761
																								63.5169	-0.04933
																								63.5071	-0.03984
																								63.4974	-0.03095
																								63.4876	-0.02343
																								63.4778	-0.01753
																								63.4679	-0.01347
																								63.4582	-0.01137
																								63.4484	-0.00365
																								63.4386	0.00453
																								63.4289	0.012
																								63.4191	0.01858
																								63.4093	0.02416
																								63.3996	0.02863
																								63.3898	0.03194
																								63.3799	0.03406
																								63.3703	0.035
																								63.3604	0.03481
																								63.3506	0.03359
																								63.3409	0.03145
																								63.3311	0.02874
																								63.3213	0.02707
																								63.3115	0.02487
																								63.3018	0.02226
																								63.2919	0.01936
																								63.2821	0.01626
																								63.2725	0.01304
																								63.2626	0.00977
																								63.2528	0.00647
																								63.2431	0.00315
																								63.2333	-0.000220312
																								63.2235	-0.00368
																								63.2138	-0.00456
																								63.204	-0.00303
																								63.1941	-0.00253
																								63.1845	-0.00327
																								63.1746	-0.00544
																								63.1648	-0.00555
																								63.155	-0.00311
																								63.1453	-0.00183
																								63.1355	-0.000437891
																								63.1257	0.00674
																								63.116	0.01222
																								63.1062	0.01579
																								63.0963	0.01734
																								63.0867	0.01687
																								63.0768	0.01447
																								63.067	0.01034
																								63.0573	0.00475
																								63.0475	-0.00196
																								63.0377	-0.00943
[truncated: 14,366 more rows]
[truncated: 799 more columns]

## Sheet: Figure 5
a					b					c										d
		pC3H8 = 0.15 atm	pC3H8 = 0.25 atm				Fresh B-BEA	Activated B-BEA			Eapp / kJ×mol-1	ln (Aapp / s-1)		1/T / K-1	ln specific rate / s-1							Fresh B-BEA	Activated B-BEA
		Specific rate / molC3H6×molB-1×h-1				ln pC3H8 / atm	ln rC3H6 / mL×min-1				106.45	5.654		0.00129	-10.9	-10.34	-10.59	-9.86			Wavenumber / cm-1	Intensity / arb units
	Fresh B-BEA	0.139	0.246			-3.69	-5.92	-5.911			123.94	8.934		0.00129	-10.81	-10.24	-10.52	-9.78			3998.61	-3.3258e-06	0.00025
	Steamed B-BEA	0.1839	0.501			-2.99	-5.233	-5.31			118.73	7.838		0.00128	-10.7	-10.1	-10.47	-9.63			3997.89	4.98408e-05	0.00035
	Activated B-BEA	0.218	0.797			-2.59	-4.908	-4.905			171.36	16.743		0.00127	-10.58	-9.98	-10.26	-9.44			3997.18	9.75148e-05	0.00044
						-2.3	-4.62	-4.53						0.00126			-10.14	-9.19			3996.47	0.000139696	0.00051
						-2.08	-4.392	-4.188													3995.75	0.000176385	0.00058
						-1.9	-4.201	-3.847													3995.04	0.000207581	0.00064
						-1.74	-4.063	-3.487													3994.32	0.000233285	0.00068
						-1.61	-3.919	-3.302													3993.61	0.000253496	0.00072
						-1.49	-3.779	-2.954													3992.89	0.000268214	0.00074
						-1.39	-3.641	-2.601													3992.18	0.00027744	0.00075
																					3991.46	0.000281174	0.00076
																					3990.75	0.000277463	0.00072
																					3990.04	0.000266257	0.00069
																					3989.32	0.000246747	0.00065
																					3988.61	0.000215652	0.00063
																					3987.89	0.000177378	0.00059
																					3987.18	0.000147297	0.00054
																					3986.46	0.000138575	0.00046
																					3985.75	0.000152194	0.00039
																					3985.03	0.000178153	0.00035
																					3984.32	0.000203439	0.00038
																					3983.61	0.000219493	0.00045
																					3982.89	0.000230072	0.00055
																					3982.18	0.000253256	0.00063
																					3981.46	0.000301716	0.00068
																					3980.75	0.000368114	0.00072
																					3980.03	0.000431736	0.00079
																					3979.32	0.000477025	0.00089
																					3978.61	0.000503746	0.00098
																					3977.89	0.000522318	0.00103
																					3977.18	0.000534416	0.00105
																					3976.46	0.000525616	0.00105
																					3975.75	0.000486058	0.00106
																					3975.03	0.000425312	0.00105
																					3974.32	0.00036544	0.00104
																					3973.6	0.000319618	0.00101
																					3972.89	0.00028559	0.00098
																					3972.18	0.000260222	0.00095
																					3971.46	0.000248545	0.00091
																					3970.75	0.000258905	0.00086
																					3970.03	0.000290222	0.00084
																					3969.32	0.000330762	0.00087
																					3968.6	0.000373828	0.00093
																					3967.89	0.000426806	0.00096
																					3967.17	0.000494629	0.00094
																					3966.46	0.00056847	0.0009
																					3965.75	0.000633815	0.00086
																					3965.03	0.000684469	0.00086
																					3964.32	0.000722164	0.00086
																					3963.6	0.000745822	0.00088
																					3962.89	0.000750637	0.0009
																					3962.17	0.00073644	0.00093
																					3961.46	0.000709065	0.00095
																					3960.74	0.000671062	0.00097
																					3960.03	0.000623576	0.00098
																					3959.32	0.000574629	0.00099
																					3958.6	0.000536607	0.00099
																					3957.89	0.000514204	0.001
																					3957.17	0.000500824	0.00104
																					3956.46	0.000495701	0.00112
																					3955.74	0.000497875	0.00122
																					3955.03	0.000498751	0.00135
																					3954.31	0.000494544	0.00146
																					3953.6	0.000498977	0.0015
																					3952.89	0.00052998	0.00144
																					3952.17	0.000593315	0.00131
																					3951.46	0.000679516	0.0012
																					3950.74	0.000758091	0.00118
																					3950.03	0.000795803	0.00127
																					3949.31	0.000785669	0.00142
																					3948.6	0.000762419	0.0015
																					3947.89	0.000760935	0.00148
																					3947.17	0.000779915	0.0014
																					3946.46	0.000791664	0.00132
																					3945.74	0.000779117	0.00129
																					3945.03	0.000744884	0.0013
																					3944.31	0.000693109	0.00134
																					3943.6	0.000620932	0.00141
																					3942.88	0.000533854	0.00149
																					3942.17	0.000458637	0.00153
																					3941.46	0.000414704	0.00152
																					3940.74	0.000397771	0.00152
																					3940.03	0.000390458	0.00153
																					3939.31	0.000392007	0.00156
																					3938.6	0.000420072	0.00155
																					3937.88	0.000484086	0.00154
																					3937.17	0.000560732	0.00157
																					3936.45	0.000605211	0.00166
																					3935.74	0.000601818	0.00177
																					3935.03	0.000587133	0.00177
																					3934.31	0.000617627	0.00164
																					3933.6	0.000706836	0.00143
																					3932.88	0.000813965	0.00131
																					3932.17	0.000880258	0.00133
																					3931.45	0.000880072	0.00146
																					3930.74	0.000831559	0.00158
																					3930.02	0.000777888	0.0016
																					3929.31	0.000751514	0.00152
																					3928.6	0.000757846	0.00138
																					3927.88	0.000779215	0.00129
																					3927.17	0.00079373	0.0013
																					3926.45	0.000800173	0.0014
																					3925.74	0.000812092	0.00154
																					3925.02	0.000839229	0.00168
																					3924.31	0.00087083	0.00181
																					3923.59	0.000885855	0.00192
																					3922.88	0.000872923	0.00199
																					3922.17	0.000838307	0.00198
																					3921.45	0.000802622	0.00191
																					3920.74	0.000781536	0.0018
																					3920.02	0.000777162	0.00172
																					3919.31	0.000772229	0.00174
																					3918.59	0.000743629	0.00185
																					3917.88	0.00067951	0.00201
																					3917.16	0.000594269	0.00211
																					3916.45	0.000517332	0.00212
																					3915.74	0.00047527	0.00203
																					3915.02	0.000475191	0.00191
																					3914.31	0.000505865	0.00185
																					3913.59	0.000557398	0.00188
																					3912.88	0.000635025	0.00197
																					3912.16	0.00075371	0.00208
																					3911.45	0.000911585	0.00221
																					3910.74	0.00109	0.00234
																					3910.02	0.00127	0.00245
																					3909.31	0.00145	0.00249
																					3908.59	0.00164	0.00245
																					3907.88	0.00186	0.00236
																					3907.16	0.00208	0.00229
																					3906.45	0.00225	0.00233
																					3905.73	0.00233	0.00245
																					3905.02	0.00232	0.00259
																					3904.31	0.00226	0.00265
																					3903.59	0.00215	0.00263
																					3902.88	0.002	0.00257
																					3902.16	0.00182	0.00253
																					3901.45	0.00163	0.0025
																					3900.73	0.00148	0.00249
																					3900.02	0.00139	0.00253
																					3899.3	0.00134	0.00266
																					3898.59	0.00129	0.0029
																					3897.88	0.0012	0.00315
																					3897.16	0.0011	0.00328
																					3896.45	0.00105	0.00319
																					3895.73	0.00107	0.00294
																					3895.02	0.00117	0.00264
																					3894.3	0.00135	0.00246
																					3893.59	0.00154	0.00248
																					3892.87	0.00167	0.00274
																					3892.16	0.00168	0.00309
																					3891.45	0.00161	0.0033
																					3890.73	0.00153	0.00325
																					3890.02	0.0015	0.00297
																					3889.3	0.00152	0.00266
																					3888.59	0.00158	0.00247
																					3887.87	0.00165	0.0025
																					3887.16	0.00169	0.00269
																					3886.44	0.00171	0.00292
																					3885.73	0.0017	0.00309
																					3885.02	0.00166	0.00316
																					3884.3	0.00158	0.00315
																					3883.59	0.00149	0.00303
																					3882.87	0.00144	0.00286
																					3882.16	0.00144	0.00276
																					3881.44	0.00147	0.00282
																					3880.73	0.00149	0.00305
																					3880.02	0.00152	0.00334
																					3879.3	0.00158	0.00357
																					3878.59	0.00169	0.00371
																					3877.87	0.00185	0.00379
																					3877.16	0.00204	0.00386
																					3876.44	0.00221	0.00396
																					3875.73	0.00235	0.00403
																					3875.01	0.00249	0.00403
																					3874.3	0.00261	0.00399
																					3873.59	0.00269	0.00396
																					3872.87	0.00271	0.00399
																					3872.16	0.00265	0.00402
																					3871.44	0.00256	0.004
																					3870.73	0.00248	0.00389
																					3870.01	0.00245	0.00376
																					3869.3	0.00242	0.0037
																					3868.58	0.00235	0.00378
																					3867.87	0.00219	0.00395
																					3867.16	0.00198	0.00406
																					3866.44	0.00177	0.00402
																					3865.73	0.00165	0.00385
																					3865.01	0.0016	0.00371
																					3864.3	0.0016	0.00375
																					3863.58	0.00161	0.00396
																					3862.87	0.00167	0.00421
																					3862.15	0.00183	0.0044
																					3861.44	0.00213	0.00451
																					3860.73	0.00256	0.00459
																					3860.01	0.00306	0.00468
																					3859.3	0.00355	0.00479
																					3858.58	0.00393	0.00488
																					3857.87	0.00417	0.00489
																					3857.15	0.00431	0.00476
																					3856.44	0.00436	0.00454
																					3855.72	0.00428	0.00438
																					3855.01	0.00404	0.00435
																					3854.3	0.00365	0.00442
																					3853.58	0.00317	0.00452
																					3852.87	0.00266	0.00459
																					3852.15	0.00214	0.00468
																					3851.44	0.00164	0.00481
																					3850.72	0.00117	0.00496
																					3850.01	0.000807924	0.00501
																					3849.3	0.000642579	0.00495
																					3848.58	0.000703625	0.00487
																					3847.87	0.000942851	0.00489
																					3847.15	0.0013	0.00499
																					3846.44	0.00175	0.00503
																					3845.72	0.00225	0.00492
																					3845.01	0.00271	0.00469
																					3844.29	0.00307	0.00439
																					3843.58	0.00332	0.00405
																					3842.87	0.00346	0.00372
																					3842.15	0.00346	0.00348
																					3841.44	0.00333	0.00336
																					3840.72	0.00313	0.00329
																					3840.01	0.00291	0.00327
																					3839.29	0.0027	0.00335
																					3838.58	0.00246	0.00355
																					3837.86	0.00218	0.00382
																					3837.15	0.00187	0.00405
																					3836.44	0.00158	0.00417
																					3835.72	0.00136	0.00422
																					3835.01	0.00123	0.00428
																					3834.29	0.00115	0.00447
																					3833.58	0.0011	0.00477
																					3832.86	0.00109	0.00508
																					3832.15	0.00113	0.00532
																					3831.43	0.0012	0.00547
																					3830.72	0.00132	0.00554
																					3830.01	0.00151	0.00553
																					3829.29	0.00178	0.00551
																					3828.58	0.00206	0.00557
																					3827.86	0.00228	0.00566
																					3827.15	0.00242	0.00563
																					3826.43	0.00253	0.00537
																					3825.72	0.00264	0.00492
																					3825	0.00275	0.00446
																					3824.29	0.00286	0.00411
																					3823.58	0.00292	0.00394
																					3822.86	0.00293	0.00388
																					3822.15	0.00287	0.00386
																					3821.43	0.00274	0.00381
																					3820.72	0.00254	0.00373
																					3820	0.00224	0.00369
																					3819.29	0.00186	0.00369
																					3818.57	0.00143	0.00373
																					3817.86	0.00102	0.00383
																					3817.15	0.000719846	0.00399
																					3816.43	0.000583053	0.00424
																					3815.72	0.000633583	0.00461
																					3815	0.000808715	0.0051
																					3814.29	0.000997323	0.00561
																					3813.57	0.00112	0.00591
																					3812.86	0.00121	0.00583
																					3812.15	0.00134	0.00541
																					3811.43	0.00157	0.00487
																					3810.72	0.00191	0.00446
																					3810	0.00231	0.00436
																					3809.29	0.0027	0.00451
																					3808.57	0.00298	0.0047
																					3807.86	0.00314	0.00467
																					3807.14	0.0032	0.00434
																					3806.43	0.00316	0.00382
																					3805.72	0.00304	0.00332
																					3805	0.00285	0.00299
																					3804.29	0.00261	0.00289
																					3803.57	0.00234	0.00296
																					3802.86	0.00207	0.0031
																					3802.14	0.00183	0.00323
																					3801.43	0.00162	0.00336
																					3800.71	0.0014	0.00353
																					3800	0.00112	0.0037
																					3799.29	0.000803024	0.00381
																					3798.57	0.000516028	0.00383
																					3797.86	0.000314881	0.00381
																					3797.14	0.000221478	0.00387
																					3796.43	0.00022728	0.00406
																					3795.71	0.000298624	0.00436
																					3795	0.000387591	0.00466
																					3794.28	0.000465159	0.00482
																					3793.57	0.00054492	0.00475
																					3792.86	0.000659075	0.00449
																					3792.14	0.0008134	0.00418
																					3791.43	0.000979833	0.00395
																					3790.71	0.00112	0.00383
																					3790	0.00122	0.00375
																					3789.28	0.0013	0.00364
																					3788.57	0.00138	0.00345
																					3787.85	0.00149	0.00322
																					3787.14	0.00161	0.00303
																					3786.43	0.00169	0.00291
																					3785.71	0.00172	0.0028
																					3785	0.00169	0.00263
																					3784.28	0.00161	0.00238
																					3783.57	0.00149	0.00211
																					3782.85	0.00133	0.00187
																					3782.14	0.00114	0.00171
																					3781.43	0.000949568	0.00163
																					3780.71	0.000769778	0.00163
																					3780	0.000632945	0.00167
																					3779.28	0.000567195	0.00174
																					3778.57	0.000585704	0.00184
																					3777.85	0.000670082	0.00198
																					3777.14	0.00078171	0.00212
																					3776.42	0.000895296	0.00222
																					3775.71	0.00103	0.00222
																					3775	0.00121	0.00212
																					3774.28	0.00145	0.00202
																					3773.57	0.00172	0.00201
																					3772.85	0.00193	0.00207
																					3772.14	0.00205	0.00212
																					3771.42	0.00207	0.00207
																					3770.71	0.00201	0.00192
																					3769.99	0.00188	0.00177
																					3769.28	0.00173	0.00171
																					3768.57	0.00158	0.00176
																					3767.85	0.00147	0.00193
																					3767.14	0.00141	0.00216
																					3766.42	0.00141	0.00238
																					3765.71	0.00148	0.00252
																					3764.99	0.00164	0.00255
																					3764.28	0.00184	0.00255
																					3763.56	0.00201	0.00256
																					3762.85	0.00211	0.00255
																					3762.14	0.00217	0.00245
																					3761.42	0.00227	0.00225
																					3760.71	0.00245	0.00207
																					3759.99	0.00268	0.00203
																					3759.28	0.0029	0.00208
																					3758.56	0.00309	0.00202
																					3757.85	0.00329	0.00171
																					3757.13	0.00355	0.00124
																					3756.42	0.00393	0.00091
																					3755.71	0.0046	0.00106
																					3754.99	0.00585	0.00198
																					3754.28	0.00791	0.00398
																					3753.56	0.01085	0.0074
																					3752.85	0.01456	0.01256
																					3752.13	0.01887	0.01958
																					3751.42	0.02368	0.0282
																					3750.71	0.02907	0.03783
																					3749.99	0.03511	0.04777
																					3749.28	0.04177	0.05752
																					3748.56	0.04881	0.06678
																					3747.85	0.05596	0.07533
																					3747.13	0.06291	0.08292
																					3746.42	0.06939	0.08925
																					3745.7	0.07518	0.09401
																					3744.99	0.08009	0.09692
																					3744.28	0.08403	0.09788
																					3743.56	0.08695	0.09708
																					3742.85	0.08886	0.09485
																					3742.13	0.08992	0.09154
																					3741.42	0.09039	0.08747
																					3740.7	0.09053	0.08305
																					3739.99	0.0904	0.07883
																					3739.27	0.08987	0.07536
																					3738.56	0.08884	0.07283
																					3737.85	0.08741	0.07103
																					3737.13	0.08584	0.06945
																					3736.42	0.08444	0.06767
																					3735.7	0.08326	0.06566
																					3734.99	0.08214	0.06366
																					3734.27	0.08089	0.06187
																					3733.56	0.07941	0.06031
																					3732.84	0.07771	0.05886
																					3732.13	0.07586	0.05737
																					3731.42	0.07393	0.05583
																					3730.7	0.07194	0.0543
																					3729.99	0.06989	0.05283
																					3729.27	0.06779	0.05146
																					3728.56	0.06568	0.0501
																					3727.84	0.06369	0.04865
																					3727.13	0.06187	0.04712
																					3726.41	0.06021	0.04565
																					3725.7	0.05862	0.04438
																					3724.99	0.05703	0.04332
																					3724.27	0.05549	0.04238
																					3723.56	0.05407	0.04147
																					3722.84	0.05278	0.04062
																					3722.13	0.05162	0.03991
																					3721.41	0.05057	0.03937
																					3720.7	0.04964	0.03903
																					3719.99	0.0488	0.03887
																					3719.27	0.04806	0.0388
																					3718.56	0.04744	0.03868
																					3717.84	0.04697	0.03843
																					3717.13	0.04663	0.0381
																					3716.41	0.04635	0.03783
																					3715.7	0.04603	0.0377
																					3714.98	0.04566	0.03768
																					3714.27	0.0453	0.03775
																					3713.56	0.04495	0.03794
																					3712.84	0.0446	0.03835
																					3712.13	0.04427	0.03903
																					3711.41	0.04398	0.03995
																					3710.7	0.0438	0.04108
																					3709.98	0.04375	0.04244
																					3709.27	0.04384	0.04404
																					3708.55	0.04405	0.04584
																					3707.84	0.04438	0.04772
																					3707.13	0.04485	0.04958
																					3706.41	0.04544	0.0514
																					3705.7	0.04608	0.05317
																					3704.98	0.04672	0.05483
																					3704.27	0.04733	0.05628
																					3703.55	0.04789	0.05749
																					3702.84	0.04832	0.05846
																					3702.12	0.04858	0.05919
																					3701.41	0.04867	0.05964
																					3700.7	0.04863	0.05977
																					3699.98	0.0485	0.05964
																					3699.27	0.0483	0.05934
																					3698.55	0.04804	0.05889
																					3697.84	0.04778	0.05827
																					3697.12	0.04756	0.05743
																					3696.41	0.04737	0.0564
																					3695.69	0.04712	0.05525
																					3694.98	0.04672	0.05395
																					3694.27	0.04619	0.05242
																					3693.55	0.04559	0.05064
																					3692.84	0.04495	0.04879
																					3692.12	0.04426	0.04707
																					3691.41	0.04351	0.04563
																					3690.69	0.04271	0.04448
																					3689.98	0.04188	0.04356
																					3689.26	0.04107	0.0428
																					3688.55	0.0403	0.04214
																					3687.84	0.03959	0.04158
																					3687.12	0.03898	0.04115
																					3686.41	0.03846	0.04082
																					3685.69	0.03808	0.04055
																					3684.98	0.03787	0.04029
																					3684.26	0.03787	0.04002
																					3683.55	0.03804	0.03973
																					3682.84	0.03828	0.03942
																					3682.12	0.03843	0.03901
																					3681.41	0.03838	0.03836
																					3680.69	0.03816	0.03737
																					3679.98	0.03788	0.03615
																					3679.26	0.03759	0.03497
																					3678.55	0.03729	0.03411
																					3677.83	0.03694	0.03366
																					3677.12	0.03654	0.03347
																					3676.41	0.03612	0.03333
																					3675.69	0.03566	0.03311
																					3674.98	0.03516	0.03284
																					3674.26	0.03459	0.03259
																					3673.55	0.03396	0.03244
																					3672.83	0.0333	0.03241
																					3672.12	0.03265	0.03248
																					3671.4	0.03208	0.0326
																					3670.69	0.03165	0.03278
																					3669.98	0.03132	0.03303
																					3669.26	0.03103	0.03331
																					3668.55	0.03069	0.03351
																					3667.83	0.03028	0.03348
																					3667.12	0.02986	0.03319
																					3666.4	0.02949	0.03275
																					3665.69	0.02925	0.03232
																					3664.97	0.02913	0.03204
																					3664.26	0.02911	0.03189
																					3663.55	0.02915	0.03174
																					3662.83	0.02917	0.0314
																					3662.12	0.02916	0.03079
																					3661.4	0.02908	0.02999
																					3660.69	0.02895	0.0292
																					3659.97	0.02879	0.02857
																					3659.26	0.02864	0.02822
																					3658.54	0.02854	0.0281
																					3657.83	0.0285	0.02806
																					3657.12	0.02854	0.02792
																					3656.4	0.02866	0.02753
																					3655.69	0.02883	0.0269
																					3654.97	0.02899	0.02616
																					3654.26	0.02905	0.02544
																					3653.54	0.02893	0.02482
																					3652.83	0.02864	0.02429
																					3652.12	0.02821	0.02387
																					3651.4	0.02771	0.0236
																					3650.69	0.02717	0.02352
																					3649.97	0.02657	0.02364
																					3649.26	0.0259	0.0239
																					3648.54	0.02518	0.0242
																					3647.83	0.02447	0.02452
																					3647.11	0.02382	0.0249
																					3646.4	0.02326	0.02541
																					3645.69	0.02283	0.02605
																					3644.97	0.02253	0.0267
																					3644.26	0.02236	0.02722
																					3643.54	0.02235	0.02742
																					3642.83	0.02247	0.02725
																					3642.11	0.0227	0.0268
																					3641.4	0.02295	0.02625
																					3640.68	0.02312	0.02572
																					3639.97	0.02315	0.02524
																					3639.26	0.02306	0.02475
																					3638.54	0.02296	0.02426
																					3637.83	0.02294	0.02383
																					3637.11	0.02306	0.02354
																					3636.4	0.02328	0.02336
																					3635.68	0.02356	0.02316
																					3634.97	0.02382	0.02282
																					3634.25	0.024	0.02232
																					3633.54	0.02405	0.02178
																					3632.83	0.02393	0.02136
																					3632.11	0.02363	0.02114
																					3631.4	0.02317	0.02113
																					3630.68	0.02259	0.02127
																					3629.97	0.02194	0.02149
																					3629.25	0.02129	0.02175
																					3628.54	0.02068	0.02103
																					3627.82	0.02013	0.0213
																					3627.11	0.01966	0.02051
																					3626.4	0.01927	0.02059
																					3625.68	0.01898	0.0205
																					3624.97	0.01881	0.02029
																					3624.25	0.01877	0.02003
																					3623.54	0.01887	0.02179
																					3622.82	0.01904	0.02157
																					3622.11	0.01924	0.02132
																					3621.4	0.01941	0.02098
																					3620.68	0.0195	0.02058
																					3619.97	0.01949	0.02021
																					3619.25	0.01933	0.01997
																					3618.54	0.01907	0.01988
																					3617.82	0.01876	0.01991
																					3617.11	0.01846	0.02006
																					3616.39	0.01823	0.02031
																					3615.68	0.01809	0.0206
																					3614.97	0.01805	0.02086
																					3614.25	0.01809	0.02106
																					3613.54	0.01817	0.02119
																					3612.82	0.01824	0.02127
																					3612.11	0.01823	0.02129
																					3611.39	0.01814	0.02132
																					3610.68	0.01796	0.0214
																					3609.96	0.01773	0.02157
																					3609.25	0.0175	0.02182
																					3608.54	0.01732	0.02013
																					3607.82	0.01719	0.02047
																					3607.11	0.0171	0.02076
																					3606.39	0.01702	0.02096
																					3605.68	0.01692	0.01906
																					3604.96	0.01684	0.01907
																					3604.25	0.01681	0.01904
																					3603.53	0.01688	0.01904
																					3602.82	0.01706	0.01912
																					3602.11	0.01731	0.01927
																					3601.39	0.0176	0.01943
																					3600.68	0.01787	0.0196
																					3599.96	0.01806	0.01982
																					3599.25	0.01811	0.0181
																					3598.53	0.01804	0.01847
																					3597.82	0.01791	0.01891
																					3597.1	0.0178	0.01843
																					3596.39	0.01779	0.0186
																					3595.68	0.01792	0.0186
																					3594.96	0.01819	0.01713
																					3594.25	0.01855	0.01754
																					3593.53	0.01887	0.01782
																					3592.82	0.01906	0.01794
																					3592.1	0.01909	0.01795
																					3591.39	0.01896	0.01792
																					3590.68	0.01872	0.0179
																					3589.96	0.01842	0.01794
																					3589.25	0.01811	0.01603
																					3588.53	0.01779	0.01615
																					3587.82	0.01747	0.01626
																					3587.1	0.01713	0.01637
																					3586.39	0.01676	0.01647
																					3585.67	0.01637	0.01657
																					3584.96	0.01599	0.01668
																					3584.25	0.01567	0.01775
																					3583.53	0.01549	0.01689
																					3582.82	0.01547	0.01601
																					3582.1	0.01562	0.0151
																					3581.39	0.0159	0.01512
																					3580.67	0.01621	0.01503
																					3579.96	0.01647	0.01584
																					3579.24	0.01659	0.01577
																					3578.53	0.01656	0.01528
																					3577.82	0.0164	0.016
																					3577.1	0.01619	0.01575
																					3576.39	0.01601	0.01507
																					3575.67	0.01594	0.01523
																					3574.96	0.01601	0.01484
																					3574.24	0.0162	0.01431
																					3573.53	0.01643	0.01465
																					3572.81	0.01662	0.01489
																					3572.1	0.01671	0.0141
																					3571.39	0.01668	0.01436
																					3570.67	0.01652	0.01475
																					3569.96	0.01626	0.01431
																					3569.24	0.0159	0.014
																					3568.53	0.01549	0.01379
																					3567.81	0.01502	0.01364
																					3567.1	0.01451	0.01352
																					3566.38	0.01395	0.01344
																					3565.67	0.01337	0.01338
																					3564.96	0.01279	0.01337
																					3564.24	0.01224	0.01341
																					3563.53	0.01176	0.01346
																					3562.81	0.01142	0.01347
																					3562.1	0.01128	0.01397
																					3561.38	0.01134	0.01204
																					3560.67	0.01158	0.01289
																					3559.95	0.01189	0.01246
																					3559.24	0.01217	0.01296
																					3558.53	0.01234	0.01242
																					3557.81	0.01237	0.01288
																					3557.1	0.01229	0.0124
																					3556.38	0.01212	0.01202
																					3555.67	0.01194	0.01273
																					3554.95	0.01179	0.0125
																					3554.24	0.01169	0.01227
																					3553.53	0.01164	0.01201
																					3552.81	0.0116	0.01271
																					3552.1	0.01154	0.01236
																					3551.38	0.01143	0.01398
																					3550.67	0.01126	0.01361
																					3549.95	0.011	0.01326
																					3549.24	0.01068	0.01394
																					3548.52	0.01034	0.01364
																					3547.81	0.01001	0.01337
																					3547.1	0.00972	0.01316
																					3546.38	0.00948	0.01301
																					3545.67	0.00928	0.01391
																					3544.95	0.0091	0.01383
																					3544.24	0.00893	0.01376
																					3543.52	0.00877	0.01368
																					3542.81	0.00863	0.01361
																					3542.09	0.00853	0.01353
																					3541.38	0.0085	0.01345
																					3540.67	0.00852	0.01339
																					3539.95	0.00861	0.01335
																					3539.24	0.00871	0.0133
																					3538.52	0.00882	0.01321
																					3537.81	0.0089	0.01309
																					3537.09	0.00896	0.01294
																					3536.38	0.00899	0.01278
																					3535.66	0.009	0.01262
																					3534.95	0.00901	0.01246
																					3534.24	0.00901	0.01231
																					3533.52	0.00901	0.01217
																					3532.81	0.00901	0.01207
																					3532.09	0.00902	0.012
																					3531.38	0.00906	0.01197
																					3530.66	0.00909	0.01194
																					3529.95	0.00906	0.01185
																					3529.23	0.00892	0.01164
																					3528.52	0.00869	0.01132
																					3527.81	0.00839	0.01098
																					3527.09	0.00806	0.01071
																					3526.38	0.00774	0.01057
																					3525.66	0.00745	0.01054
																					3524.95	0.00721	0.01056
																					3524.23	0.00702	0.01059
																					3523.52	0.00688	0.01063
																					3522.81	0.00679	0.01067
																					3522.09	0.00676	0.01072
																					3521.38	0.00676	0.01078
																					3520.66	0.00676	0.0108
																					3519.95	0.00675	0.01078
																					3519.23	0.00672	0.01071
																					3518.52	0.0067	0.01059
																					3517.8	0.00673	0.01045
																					3517.09	0.0068	0.01028
																					3516.38	0.00686	0.01006
																					3515.66	0.00687	0.00976
																					3514.95	0.00682	0.00941
																					3514.23	0.00674	0.00908
																					3513.52	0.00664	0.00887
																					3512.8	0.00655	0.00881
																					3512.09	0.0065	0.00885
																					3511.37	0.0065	0.00892
																					3510.66	0.00654	0.00896
																					3509.95	0.00658	0.00894
																					3509.23	0.00657	0.00884
																					3508.52	0.0065	0.00866
																					3507.8	0.00636	0.00845
																					3507.09	0.00615	0.00825
																					3506.37	0.00588	0.00806
																					3505.66	0.00561	0.00789
																					3504.94	0.00536	0.00772
																					3504.23	0.00517	0.00754
																					3503.52	0.00504	0.00736
																					3502.8	0.00494	0.00717
																					3502.09	0.00482	0.00696
																					3501.37	0.00469	0.00676
																					3500.66	0.00453	0.0066
																					3499.94	0.00439	0.00654
																					3499.23	0.00427	0.00658
																					3498.51	0.0042	0.00669
																					3497.8	0.0042	0.00681
																					3497.09	0.00427	0.00689
																					3496.37	0.00437	0.0069
																					3495.66	0.00446	0.00683
																					3494.94	0.00453	0.00672
																					3494.23	0.00455	0.0066
																					3493.51	0.00453	0.00651
																					3492.8	0.00448	0.00645
																					3492.09	0.00441	0.00642
																					3491.37	0.00434	0.00639
																					3490.66	0.00429	0.00632
																					3489.94	0.00429	0.00624
																					3489.23	0.00432	0.00614
																					3488.51	0.00437	0.00601
																					3487.8	0.00439	0.00586
																					3487.08	0.00437	0.00571
																					3486.37	0.00428	0.00556
																					3485.66	0.00413	0.00542
																					3484.94	0.00395	0.0053
																					3484.23	0.00376	0.0052
																					3483.51	0.00362	0.00511
																					3482.8	0.00352	0.00504
																					3482.08	0.00348	0.00499
																					3481.37	0.00346	0.00496
																					3480.65	0.00345	0.00493
																					3479.94	0.00341	0.00489
																					3479.23	0.00336	0.00487
																					3478.51	0.00332	0.00489
																					3477.8	0.0033	0.00496
																					3477.08	0.00331	0.00505
																					3476.37	0.00335	0.00515
																					3475.65	0.0034	0.00521
																					3474.94	0.00344	0.00519
																					3474.22	0.00344	0.00509
																					3473.51	0.00336	0.00488
																					3472.8	0.0032	0.0046
																					3472.08	0.00299	0.00426
																					3471.37	0.00276	0.00392
																					3470.65	0.00257	0.0036
																					3469.94	0.00245	0.00332
																					3469.22	0.00239	0.0031
																					3468.51	0.00239	0.00292
																					3467.79	0.00241	0.00278
																					3467.08	0.00242	0.00268
																					3466.37	0.00242	0.00263
																					3465.65	0.00242	0.00263
																					3464.94	0.00245	0.0027
																					3464.22	0.00249	0.00284
																					3463.51	0.00254	0.00302
																					3462.79	0.00258	0.00321
																					3462.08	0.00261	0.00338
																					3461.36	0.00261	0.0035
																					3460.65	0.0026	0.00357
																					3459.94	0.00258	0.0036
																					3459.22	0.00253	0.00358
																					3458.51	0.00247	0.00356
																					3457.79	0.00243	0.00355
																					3457.08	0.00241	0.00357
																					3456.36	0.00243	0.00362
																					3455.65	0.0025	0.00368
																					3454.94	0.00262	0.00373
																					3454.22	0.00275	0.00374
																					3453.51	0.00283	0.00368
																					3452.79	0.00284	0.00353
																					3452.08	0.0028	0.00334
																					3451.36	0.00274	0.00317
																					3450.65	0.00268	0.00306
																					3449.93	0.00263	0.00299
																					3449.22	0.00259	0.00296
																					3448.51	0.00253	0.00293
																					3447.79	0.00246	0.00291
																					3447.08	0.00238	0.00291
																					3446.36	0.0023	0.00295
																					3445.65	0.00221	0.00303
																					3444.93	0.00212	0.00313
																					3444.22	0.00202	0.00322
																					3443.5	0.00191	0.00329
																					3442.79	0.00181	0.00331
																					3442.08	0.00172	0.00328
																					3441.36	0.00165	0.00317
																					3440.65	0.00159	0.00298
																					3439.93	0.00151	0.00272
																					3439.22	0.00141	0.00241
																					3438.5	0.0013	0.00213
																					3437.79	0.0012	0.0019
																					3437.07	0.00112	0.00173
																					3436.36	0.00106	0.00158
																					3435.65	0.00102	0.00145
																					3434.93	0.000984312	0.00133
																					3434.22	0.000960333	0.00123
																					3433.5	0.000951827	0.00118
																					3432.79	0.000963537	0.00121
																					3432.07	0.000994756	0.00131
																					3431.36	0.00105	0.00145
																					3430.64	0.00111	0.0016
																					3429.93	0.00119	0.00174
																					3429.22	0.00128	0.00187
																					3428.5	0.00139	0.00197
																					3427.79	0.00149	0.00205
																					3427.07	0.00159	0.0021
																					3426.36	0.00167	0.00212
																					3425.64	0.00174	0.00215
																					3424.93	0.00178	0.0022
																					3424.22	0.0018	0.00228
																					3423.5	0.00178	0.00236
																					3422.79	0.00173	0.00243
																					3422.07	0.00168	0.00251
																					3421.36	0.00163	0.00259
																					3420.64	0.00156	0.00267
																					3419.93	0.00148	0.00273
																					3419.21	0.00138	0.00276
																					3418.5	0.00127	0.00276
																					3417.79	0.00118	0.00275
																					3417.07	0.00111	0.00275
																					3416.36	0.00107	0.00273
																					3415.64	0.00106	0.00268
																					3414.93	0.00106	0.00259
																					3414.21	0.00108	0.00246
																					3413.5	0.00108	0.00231
																					3412.78	0.00108	0.00214
																					3412.07	0.00108	0.00198
																					3411.36	0.00109	0.00187
																					3410.64	0.00112	0.00181
																					3409.93	0.00117	0.00183
																					3409.21	0.00122	0.00189
																					3408.5	0.00127	0.00197
																					3407.78	0.00128	0.00205
																					3407.07	0.00125	0.00207
																					3406.35	0.00117	0.00202
																					3405.64	0.00107	0.00189
																					3404.93	0.000970984	0.00173
																					3404.21	0.000895767	0.00156
																					3403.5	0.000839006	0.00141
																					3402.78	0.000783217	0.0013
																					3402.07	0.000722543	0.00122
																					3401.35	0.000673926	0.00116
																					3400.64	0.000658401	0.00113
																					3399.92	0.000678091	0.00114
																					3399.21	0.000716345	0.00118
																					3398.5	0.000754122	0.00123
																					3397.78	0.000781523	0.00127
																					3397.07	0.000797283	0.00132
																					3396.35	0.000800755	0.00139
																					3395.64	0.000791317	0.00147
																					3394.92	0.000769062	0.00155
																					3394.21	0.000733835	0.00161
																					3393.5	0.000691876	0.00164
																					3392.78	0.000658578	0.00162
																					3392.07	0.000655011	0.00158
																					3391.35	0.000691981	0.00154
																					3390.64	0.000765381	0.00152
																					3389.92	0.000858732	0.00155
																					3389.21	0.000957032	0.00163
																					3388.49	0.00105	0.00177
																					3387.78	0.00115	0.00194
																					3387.07	0.00126	0.00212
																					3386.35	0.00136	0.00229
																					3385.64	0.00143	0.00241
																					3384.92	0.00146	0.00247
																					3384.21	0.00143	0.00248
																					3383.49	0.00135	0.00244
																					3382.78	0.00124	0.00238
																					3382.06	0.00115	0.0023
																					3381.35	0.00107	0.00224
																					3380.64	0.00102	0.00219
																					3379.92	0.000994871	0.00215
																					3379.21	0.000992082	0.00214
																					3378.49	0.000999604	0.00212
																					3377.78	0.00101	0.00211
																					3377.06	0.000996957	0.0021
																					3376.35	0.000968055	0.00208
																					3375.63	0.000920078	0.00205
																					3374.92	0.000856881	0.00199
																					3374.21	0.000780333	0.00189
																					3373.49	0.000691899	0.00174
																					3372.78	0.000597339	0.00154
																					3372.06	0.000504322	0.00131
																					3371.35	0.000420271	0.00108
																					3370.63	0.000349398	0.00089
																					3369.92	0.00029727	0.00075
																					3369.2	0.000271187	0.00066
																					3368.49	0.00027612	0.00063
																					3367.78	0.00030914	0.00063
																					3367.06	0.000359781	0.00069
																					3366.35	0.000420193	0.00078
																					3365.63	0.000486528	0.00091
																					3364.92	0.000558382	0.00108
																					3364.2	0.000630271	0.00127
																					3363.49	0.000695384	0.00147
																					3362.78	0.00074899	0.00166
																					3362.06	0.000793557	0.00182
																					3361.35	0.000833269	0.00195
																					3360.63	0.000869663	0.00204
																					3359.92	0.000902945	0.00211
																					3359.2	0.000928428	0.00215
																					3358.49	0.000937502	0.00217
																					3357.77	0.000923305	0.00217
																					3357.06	0.000888902	0.00214
																					3356.35	0.00084424	0.00208
																					3355.63	0.000797721	0.00198
																					3354.92	0.000749124	0.00187
																					3354.2	0.000696989	0.00173
																					3353.49	0.00064121	0.00159
																					3352.77	0.00058712	0.00145
																					3352.06	0.00054476	0.00133
																					3351.34	0.000519153	0.00125
																					3350.63	0.000508176	0.0012
																					3349.92	0.000505669	0.00118
																					3349.2	0.000509761	0.00118
																					3348.49	0.000527728	0.00118
																					3347.77	0.00056949	0.00122
																					3347.06	0.000632033	0.00129
																					3346.34	0.000697653	0.00139
																					3345.63	0.000747434	0.0015
																					3344.91	0.000769549	0.00156
																					3344.2	0.000760814	0.00156
																					3343.49	0.000724828	0.00148
																					3342.77	0.000677228	0.00134
																					3342.06	0.000634874	0.00116
																					3341.34	0.000608754	0.00098
																					3340.63	0.000601089	0.00084
																					3339.91	0.000611193	0.00075
																					3339.2	0.00063811	0.00073
																					3338.48	0.000680435	0.00076
																					3337.77	0.000732197	0.00084
																					3337.06	0.000786492	0.00096
																					3336.34	0.000840183	0.00109
																					3335.63	0.000900719	0.00121
																					3334.91	0.000977865	0.00135
																					3334.2	0.00107	0.00152
																					3333.48	0.00116	0.00169
																					3332.77	0.00122	0.00185
																					3332.05	0.00124	0.00194
																					3331.34	0.00122	0.00195
																					3330.63	0.00118	0.00188
																					3329.91	0.00113	0.00177
																					3329.2	0.00107	0.00163
																					3328.48	0.00103	0.0015
																					3327.77	0.000987457	0.00139
																					3327.05	0.000960579	0.00131
																					3326.34	0.000946979	0.00126
																					3325.63	0.000945731	0.00126
																					3324.91	0.000956077	0.00128
																					3324.2	0.000977875	0.00131
																					3323.48	0.00101	0.00136
																					3322.77	0.00106	0.00142
																					3322.05	0.00113	0.0015
																					3321.34	0.00121	0.00159
																					3320.62	0.00131	0.00168
																					3319.91	0.00139	0.00176
																					3319.2	0.00146	0.00181
																					3318.48	0.00149	0.00183
																					3317.77	0.0015	0.00183
																					3317.05	0.0015	0.00182
																					3316.34	0.0015	0.00181
																					3315.62	0.00149	0.00178
																					3314.91	0.00146	0.00172
																					3314.19	0.0014	0.00163
																					3313.48	0.00132	0.00153
																					3312.77	0.00121	0.00142
																					3312.05	0.00108	0.00129
																					3311.34	0.000933455	0.00113
																					3310.62	0.000776535	0.00095
																					3309.91	0.00062356	0.00076
																					3309.19	0.000491108	0.00057
																					3308.48	0.000395453	0.00041
																					3307.76	0.000342288	0.0003
																					3307.05	0.000330837	0.00024
																					3306.34	0.000359467	0.00022
																					3305.62	0.000427277	0.00026
																					3304.91	0.000529572	0.00035
																					3304.19	0.000654756	0.0005
																					3303.48	0.000786927	0.0007
																					3302.76	0.00090998	0.00091
																					3302.05	0.00101	0.00109
																					3301.33	0.00108	0.00122
																					3300.62	0.00112	0.00131
																					3299.91	0.00113	0.00134
																					3299.19	0.00111	0.00134
																					3298.48	0.00104	0.00129
																					3297.76	0.000949928	0.00117
[truncated: 416 more rows]

## Sheet: Figure 6
a				b
[truncated: 19 more rows]
